# Supplementary material for: Identification of colon cancer subtypes based on multi-omics data—construction of methylation markers for immunotherapy
Source: Front Oncol. 2024 Jan 22;14:1335670. doi: 10.3389/fonc.2024.1335670 (PMC10848914; doi:10.3389/fonc.2024.1335670)
Supplement: Supplementary file 1 [file DataSheet_1.zip]

Archive with 14 entries (14 files):
- Figure S1.jpg
- Figure S2.jpg
- Figure S3.jpg
- Figure S4.jpg
- Figure S5.jpg
- Figure S6.jpg
- supplementary figure legend and table titles.docx
- Table S1.csv
- Table S2 and 3.docx
- Table S4.docx
- Table S5.docx
- Table S6.csv
- Table S7.csv
- Table S8.csv
