# Supplementary material for: Identification of colon cancer subtypes based on multi-omics data—construction of methylation markers for immunotherapy
Source: Front Oncol. 2024 Jan 22;14:1335670. doi: 10.3389/fonc.2024.1335670 (PMC10848914; doi:10.3389/fonc.2024.1335670)
Supplement: Supplementary file 1 [file DataSheet_1.zip › Table S1.csv]

DEGs	DMGs
CDH3	GLRX
KRT80	LOC100302652
ETV4	GPR75
ESM1	ADHFE1
FOXQ1	C9orf50
SIM2	C1orf70
CLDN1	OR6P1
GRIN2D	SPTA1
AJUBA	CHRNA6
CEMIP	NXPH2
MTHFD1L	LONRF2
PDX1	CARD6
BEST4	KHDRBS2
UGP2	OR5M10
NFE2L3	FBLIM1
TRIB3	PREX2
WNT2	DOK6
SPTBN2	GPR26
MMP7	NELL1
EPHX4	GDF6
CST1	IRF4
COL11A1	VIPR2
INHBA	BHLHE23
COL10A1	SALL1
EPOP	DOK5
APPL2	SLC4A11
CPNE7	SEMG1
SLC25A34	COL4A1
BLACAT1	TYR
CLEC3B	COL25A1
KIAA1549	NPY
SLCO4A1	VSTM2B
PHLPP2	EYA4
SLC22A5	NPBWR1
OTX1	UNC5C
FAM151A	PTPRT
NOTUM	SOX17
LARGE2	RYR2
ZNF575	GRIA4
KLK6	GPC6
PEX26	DEFB119
LRP8	IDO1
GLTP	COL4A2
SLC7A5	UNC5D
TTC26	VSX1
ABCG2	MIR124-3
SLC51A	LCE3E
MDFI	SLIT3
SALL4	CNRIP1
PRSS22	MSC
IQANK1	TRH
CNNM2	OR2T6
ENC1	MIR137
SLC36A1	HPVC1
OSBPL3	LAMA1
CBX2	ZNF135
DHRS7C	UMOD
GTF2IRD1	WDR86
TRIP13	CNNM1
VWA2	OR8K5
KRT23	FOXI2
PPM1H	ADAMTS5
NAALADL1	KCNA3
DDN	C10orf90
RETSAT	SLIT2
GNA11	BOLL
NEBL	ITGA8
ANLN	SIRPG
FUCA1	SFMBT2
PLEKHN1	ANKRD20B
PDCD4	DRD5
CBFB	CDO1
PLCD1	TM6SF1
CGREF1	HTR3D
ETFDH	RSPO2
STRA6	SLC32A1
USP2	FAM115A
SPPL2A	CD1C
TRIM29	GSC2
MSX2	UNK
IGFL4	YPEL3
MMP11	KIAA1026
SLC39A10	FLJ35776
ACADS	TCERG1L
MEP1B	ST6GALNAC5
CLDN23	FAM35A
DHRS11	TFPI2
GAD1	LCE3D
EGFL6	DEFB135
FAM166C	STK32B
PPAT	OR6Y1
ZBTB7B	CLIP4
HSP90AB1	OR8D2
TESC	KCNA1
GTPBP4	TBX15
DKC1	OPRK1
WDR75	LRRIQ4
SLC23A1	NPFFR1
C2CD4A	MAFB
PRKG2	KAZALD1
TMEM132A	TM4SF19
AUNIP	LOC731789
SPATA12	TMEM155
AP3S2	FGF5
CIPC	FGF12
ECT2	FOXE1
PSAT1	DIRC1
SMKR1	ADAMTS16
TCN1	OR10X1
FUT1	SLC6A2
RMDN2	FBN2
CCNP	SORCS1
NAAA	MNDA
NKD2	LPPR5
CBX8	TMEM90B
C2orf88	NPS
CA2	DKFZp434L192
LEMD1	SCTR
CTHRC1	SHISA2
TPX2	GLRB
ADAMTS12	OR4C16
STC2	DSCR6
TEX11	CCDC48
IL6R	KCNQ5
KLK7	S100P
RHPN1	FIGN
TGFBI	SPAG4L
MCIDAS	CDH3
PRDX6	THBD
TEAD4	CCDC37
PLAC9	OR8H1
KRT17	NRG3
TWNK	MIR298
CFAP92	ITGA4
XRCC2	NRG1
PUS7	TMEFF2
SFTA2	SPOCK1
TG	MSX1
SH3TC2	EVC
EVA1A	MDFI
DDX31	SLPI
MIER3	TNPO2
ENDOD1	GRIK3
CDC25B	FCN1
POLR1B	LVRN
PYY	CHL1
APLN	RALYL
PACC1	MAL
CCNO	GFRA1
ZER1	LAYN
XPO5	C1QL2
GRAMD2B	TFEC
ACOX1	SLC35F3
TMEM220	HHLA1
TGIF2	ADCY8
TMEM37	SORCS3
ARNTL2	OR51B4
DBNDD1	PRDM14
SMPDL3A	OR4C11
SULT1A2	ZNF132
MET	SNAP91
GRHL3	FAM43B
POU5F1B	PATE3
MT1F	FIGLA
HJURP	DKK2
CSE1L	OR10T2
WDR43	OR56B4
HIGD1A	AMPH
RIPK2	OR10J3
ENTPD5	IQCD
XPOT	DCLK1
ASPA	C2orf40
CELSR1	SLC6A11
ENPP6	OR5D16
CNNM4	KHDC1L
ULBP1	CYP26C1
ADAMDEC1	TRPC6
POLR1G	GAD2
PRR36	MIR34B
DAO	SLCO1A2
RUVBL1	CRISPLD1
SLC25A23	SYT9
CDKN2B	SLC18A3
SNTB1	GALNT13
FEZF1	USP4
CFAP251	SUNC1
HILPDA	OR56A3
NKRF	LOC646214
UHRF1	11-Mar
SLC4A11	CASP14
SKA3	SLC6A3
C5orf34	HS3ST2
RRP12	MIR1283-2
ATP11A	PXDN
PRR7	ALDH1B1
CA7	NOLC1
GUCA2A	CPXM2
PKIB	TWIST1
ORC6	CCNA1
FJX1	YIPF7
SMOX	DPP6
CREB3L3	LCE2B
SOX4	AVPR1A
FAM180B	MMP23B
NOP58	BIRC2
MARCHF8	CPA4
SLC6A6	SIGLECP3
RPGRIP1L	NALCN
DHDDS	CCL8
GABRD	HNF4G
GARS1	CBLN4
GLP2R	DEFB124
CCND1	VEGFC
S100A2	ST8SIA5
DIAPH3	OR8J3
FBLIM1	EFS
SLC7A11	RNH1
RFC3	MMP13
PLPP1	CCDC8
GPD1L	SPEG
CDC14A	CRTAC1
TNS4	PHOX2A
TFAP4	HOXA2
CA9	KRTAP24-1
ABCB11	NR1D1
CEP72	DEFB121
SEC14L2	HSD11B1
STIM1	LCE1F
GRIN2B	NBLA00301
CNN2	LOC283392
ADAM12	ZNF334
NCOA4	FAM19A5
SLC25A20	EMID2
MRGBP	DGKI
CAD	CEP55
TMEM253	GZMA
UBE2C	CRHR2
MT1H	OR1F1
GCNT2	CLDN17
SHCBP1	KRTAP6-2
MTBP	MIR762
IQGAP3	TMEM132D
COMP	HBBP1
TAT	C7orf72
MAPK15	DRD4
BYSL	VAV3
ATG9B	ZNF542
CCNYL1	OR2AK2
CITED2	INA
HTR1D	DCD
S100A11	OR10S1
STBD1	GABBR2
ZC3HAV1L	SEC31B
DSCC1	ZNF625
CPT2	AJAP1
ATAD2	MDGA2
SOX9	UBQLN3
GFRA2	PITX2
ALPI	C13orf38
SGK1	SFT2D3
SLC51B	OR5T1
RNF183	PPP1R16B
ULBP2	AKNA
CMSS1	IQCG
CCT6A	ZNF568
CKAP2L	MTMR7
SCARA5	LOC286094
KLK10	MIR129-2
KIF18B	PIPOX
WNT7B	KLF6
ZZEF1	CCL7
MXI1	PCDH10
DKK4	FNDC1
RAD54B	NCAM2
DDX10	WDR8
NCAPG2	EFCAB1
TEF	CIDEA
TP53INP2	MYOT
RBM28	VSTM2A
ANKRD13B	ITIH5
CDK2	ZNF454
DUSP14	RIC3
ULBP3	PRDM15
BRCA2	C9orf129
TTC22	TEKT5
DDIAS	OR1F2P
RDH5	OR5L2
PDE8A	BFSP2
KIF26B	MAGI2
HAGHL	SLITRK5
CFAP157	MYCT1
SULT2B1	ZIK1
CBX3	SNORD113-2
CHP1	OR11H6
KIF20A	CBLN2
PLCE1	ZNF677
CDHR5	OR2L8
TACSTD2	GRIK1
UGDH	DMRTA1
METTL7A	FAM184B
FXYD5	OC90
CDKL1	FBXL21
QSOX2	C20orf71
OTOP2	C6orf155
TMEM72	IRX4
TEX10	OR10J5
FAM89A	EFEMP1
SH2D7	TRPC4
CKAP2	MIR526A2
STYXL2	TMEM132E
KLHL35	CMTM2
MPZ	SIM1
GRHL1	LCE4A
CST2	GCM2
KLK8	LCE2A
SUCLG2	OR8B2
CASP7	CCDC105
CELSR3	GALR2
PTPN21	OR4K17
SLC17A7	CST7
RXRG	OR10J1
CBY2	GRIN2A
MCM10	HIST4H4
GUCA2B	CCL1
IBSP	OR52N2
CBX4	CACNG8
DMBX1	VWC2
CEL	SPHKAP
BTBD16	RXFP3
THUMPD2	CXCR1
MACC1	CACNA1A
CD177	KRTAP7-1
BUB1	SMAD6
NUP107	ZNF582
PAQR4	KLHDC7B
HSD11B2	MIR1265
ABHD5	HBE1
MEX3A	CNTNAP2
PACSIN2	DYDC2
NOX4	SPATA8
CEP55	OR5AS1
DNAJC2	DHCR24
CYB561A3	KRTAP19-5
TOMM34	OR5P3
NOLC1	CRMP1
C1orf210	SLC46A2
TDP2	PCDH17
NUF2	BEND5
KIF14	FOXL1
NDE1	OTP
AHCYL2	TMEM196
AQP8	FAM123A
FANCB	FZD1
GJB4	DBC1
C1orf115	SNORA80B
ELANE	SNORD115-42
RHBDF2	KRTAP20-1
LYAR	WDR59
FAM72A	SNORD115-10
LRRC8E	SLC6A15
STPG4	GRM7
CCR10	FAM183B
IRX5	BPIL3
SAPCD2	ANO2
MTHFD2	UTF1
TAF1A	CSF2
SLC20A1	OR51M1
SGCG	ODZ2
NFXL1	TRUB1
SOX14	PIF1
HADHB	ADCY1
CCN4	SYT6
HSPD1	PANX3
KLF4	FAM19A4
ADCY9	DBX2
PINK1	FREM3
STK31	BNC1
MCM3	C1orf228
TNFRSF12A	FLI1
CD163L1	C10orf93
PUM3	POU4F2
TMCC3	PTP4A2
MFSD12	GZMK
MT1G	PTPN5
KLC3	OR1B1
DPEP1	GATA3
FABP6	MIR129-1
CCDC78	AHSP
TMEM41A	EPHA5
ASCL2	SIRPD
MMP1	ZSCAN23
ZNF473	DEFB129
SERPINA4	ADRA1A
SPINDOC	PCDH8
KAT2A	C18orf34
GPT	EVC2
KIF2C	OR7G3
UTP14A	MIR124-2
SLCO1B3	IFNA8
NR5A2	EMILIN3
CD160	KRT7
PYCR1	CA10
TXNRD3	ALX4
C6orf15	EXOC3L2
SCGN	SFRS13A
ZMYND19	OTX2OS1
DCUN1D5	DLEU7
TCF7	SPAG6
MTM1	NLRP11
ZIC5	SH2D2A
KRT75	DPP10
TOP2A	OR51B5
E2F7	OR12D3
PDCD2L	HCN1
CHAD	BTF3
FAP	SLC35F4
LRRC1	NTRK3
ZBTB12	MYOD1
SLC6A19	GC
TROAP	ZNF829
TM6SF2	SLC22A16
NPFFR1	OR8B12
P2RX4	GHSR
GNL3	KIAA1024
SEMA6D	ADAMTS2
FAM135B	MIR548F2
EIF5A2	USH2A
SLC5A11	OR10Z1
EZH2	TMTC1
PAH	LOC407835
TIMP1	OR52A4
JADE3	MIR154
FAM227A	FLG2
MMP3	UBQLNL
PRR11	GATA5
SULT1A1	COTL1
HPGDS	CLVS2
OXTR	PPYR1
TCOF1	PRND
C5orf46	THOC6
PCSK5	MORF4
TMEM236	NOD2
NEK2	OTX2
FAM107A	HRNR
CTPS1	C14orf177
PLXNA1	ADARB2
CLDN2	KRTAP21-2
TAF1D	DHRS9
CDCA5	CNTNAP5
LDHD	GFRAL
NKX2-3	SLC6A17
VSIR	SIX6
RILP	C1QC
RNF152	C3AR1
CST4	DAAM1
MELK	PEX5L
ASCL5	1-Dec
DDX55	GDNF
URB2	ZNF804B
JPH1	XIRP1
DHRS2	ZP4
GPAT3	NR2E1
SLC22A18AS	HSF4
ARMC10	FGF8
CENPI	LOC730811
ANOS1	IQSEC1
PDK4	KCNK16
TNXB	ZBP1
ABHD3	FOLH1
VSNL1	RELN
SMPD1	SNORD115-40
SPIB	SDC4P
SORD	C13orf28
WDR62	FEZF2
COL7A1	PRDM8
TRPM6	GRIA2
CHPF	TLR6
FANCI	KRTAP19-8
MT1M	RAX
PMAIP1	GALNTL6
LYVE1	SLC27A6
KIF23	SUSD5
RGS16	SNORD115-37
SP5	MIR663
NAT10	MIR520C
E2F1	PATE1
IARS1	OR5D14
LEAP2	PCGF2
CPT1A	KRTAP8-1
PHLDA1	LRFN5
CA1	OR52L1
BTD	OLIG2
PHF14	ADRB3
EME1	RASGRF1
CD44	EMR4P
NAP1L1	GALR1
SLC23A3	CIITA
PLPP3	KRTAP13-4
TST	RGS7BP
NOB1	OR2M3
UNC5C	C20orf79
RBM47	MIR488
CLDN16	CCL11
RNF43	KRTDAP
INTS13	ZNF492
NR3C2	SPDYE4
MALL	PDE1C
CORIN	KLRG1
EPYC	TBX5
DARS1	SFRP2
SPP1	DMGDH
LGALS4	SFRP1
ANK3	UNCX
GSTM5	GAS1
UTP4	PAPPA2
PBLD	ZNF471
TOP1MT	ANGPT2
FBXO41	MMP16
AMPD1	CPNE5
PALD1	EFHA2
CDK1	GPR123
ANO10	PTF1A
C2orf15	THSD7B
CXCL5	SPRR2D
SCNN1B	DKFZP434H168
RBKS	FOXC2
WNT3	PARD6B
ATP6V1E2	PKD1L2
TRAK2	CDH20
NXPH4	USP44
FMO4	SPRR2G
SSB	HBG2
KRT6B	GPR115
PABPC1L	ATG7
ASAP3	SLC13A5
NUDCD1	OR2T10
ITM2C	FAM170B
MSI2	OR5AU1
ACAN	KY
DDX21	NR1I3
LEXM	AEBP1
SCD	OLIG3
TMEM100	FAM38B
HMGCLL1	GNPNAT1
RCN1	SPATA16
DNAI4	OR2W1
EIF2S2	SLC36A2
AZGP1	ONECUT1
ELF5	CD1B
MSX1	HECW1
CHEK1	SDC2
CSRP1	GJD2
CRADD	NRXN3
AURKA	TMEM25
KRT16	LRIT2
STRIP2	AKR1D1
RAD18	C13orf30
EXO1	CHODL
IMPDH1	CMYA5
B3GNTL1	FBXO32
SELENOP	ZSWIM2
KIF18A	MIR1180
B3GNT7	FHL5
EXOSC2	INHBA
LRRN2	HKDC1
HROB	OR51B6
MLXIPL	SIGLEC8
B3GALT4	IL18RAP
PRELID3A	ATG9B
CNGB1	LOC388796
TMEM82	SUB1
PGM1	TMPRSS3
RAB36	NKAIN4
RAB27A	OR4D2
CLEC5A	RUNX3
MMP13	AZGP1
MRPL17	ACTBL2
ACO2	C8orf42
GDF15	SOCS3
KIF4A	SLC20A2
GLDN	SLC5A7
GDPD5	CEACAM21
TNNI3	COL5A1
ATP8B1	PRKAR1B
TESK2	KRTAP11-1
IL23A	GLB1L3
PPP2R3A	COL15A1
BRIX1	APCDD1L
MARVELD3	WBSCR17
OLR1	C1orf150
ERCC6L	FAM186A
AQP11	FAM19A1
CYP27B1	CYP11B1
RECQL4	SIGLEC12
SLC35D3	COL23A1
CCNF	FUT9
BCAR3	SARM1
RRM2	LOC144776
HAUS5	TMEM132C
P2RX1	BARHL2
SLC26A2	LPPR4
TTLL4	FAM162B
RFC4	OR52A1
FTSJ1	ADCYAP1
PAICS	FBN1
PEX11A	OR4D1
NPM1	C11orf87
MACIR	TRIM71
MOCS1	GRIK5
METTL1	MMP19
ACTR3B	MYT1
P2RY1	SPTBN5
MYBL2	PTH2R
HSD17B11	LY6H
ZNF280C	TCN1
LEF1	SOX8
MAL	SCN7A
WDR3	ANXA2
PHGR1	CEACAM4
LITAF	MMP26
CHP2	SALL3
SLC22A3	SLC24A5
ANKRD9	CPEB1
CDC6	LOC254312
ABCA8	ZNF229
CCDC69	ARHGAP20
SCP2	DMRT3
RAE1	JAM3
TUBB3	LOC642587
PPA1	FOXF2
HOMER1	CCL14-CCL15
ADAMTS6	ZNF648
ABCD3	IL7R
SLC12A8	CNTN1
HAUS6	TXNRD1
TLCD2	FBXO39
PTGS1	OR51B2
MOBP	STON1-GTF2A1L
GRAMD1A	SPZ1
NOP56	KRTAP13-3
TTYH3	SOX21
SLC35G1	UNC80
PTGDR2	DEFB134
NBPF1	OR51L1
ADHFE1	HTR3B
KPNA2	BPIL1
TMEM97	CST5
POLR1C	NMS
HEATR1	SNTG2
CENPF	CYP7B1
RXRA	OR1C1
SPDL1	OR10A6
PAFAH2	CNBD1
CENPA	PGLYRP1
CBX7	FLJ46361
ARL14	GPR83
TNFSF15	OR51I1
NCL	COLEC12
ACACB	RARRES2
PPEF1	FOXG1
CPNE5	LCE6A
SLC4A4	BARX1
PTPRH	CHST2
EIF3B	PTGFR
GPT2	MYF6
DNAH2	INS
DSG3	HS3ST3A1
FIGNL1	OR4A15
RP1	NGB
LVRN	PDE8B
POP1	RXRG
DSC3	OR5H15
MIER1	SLC22A6
SIAE	SPTAN1
PTGR1	LOC642006
ZIC2	GSDMC
FHL1	TRPC4AP
NTMT1	PRSS1
ATIC	LOC146880
ARHGAP44	OR56B1
SMIM14	CUX2
SESN2	C5orf23
BRCA1	OR4K5
NDRG2	DBX1
SPTBN5	IVL
BOP1	TAS2R40
CCDC86	ZIC5
ATP6V0D1	WDR17
MYC	TLX3
ANXA3	KCNC2
ALKAL1	ZNF200
UGT1A8	OR8J1
TRPV3	OR2J2
VEGFD	CCDC140
PRSS36	FILIP1
TLX1	AUTS2
BMP3	ZFHX3
OAF	CD53
PRMT3	SNORD114-17
FGF19	ANKRD33B
CIP2A	PDILT
LY6G6D	TMEM215
RUNX1	REXO1L2P
IL11	LOC100192379
PAQR5	OR5A1
TMEM171	MIR548I4
ACSL6	HHATL
GCG	RYR3
SCAMP2	PRKAG2
NCAPH	TRAF3
GNG7	ALK
PKP1	TIGIT
TEX45	C6orf186
RSPO2	SLC2A4RG
STX1A	STAC
TFR2	DLX5
RPF2	RNF175
AMN	TRIM67
SLC29A1	OR8A1
SHMT2	SCARF2
RACGAP1	DSCAM
SLC2A13	OR4C6
CHAF1B	FGF3
ACVRL1	DEFB125
GOLGA7B	PPIB
NOC3L	C20orf197
SLC30A10	KPRP
RAD54L	G6PC2
UCN2	KRTAP25-1
SLC17A4	CHRNA1
CMTM8	GRXCR1
ASIC1	MUC16
DNAJC28	C20orf186
CES2	C3orf79
NMB	C21orf54
ADH1C	SLAMF7
SCN9A	LOC284379
KCNH8	ADD1
TRIM40	FCRL3
EPHB4	TRPM2
MAD2L1	ADAM12
CPM	ECEL1
PPBP	MESTIT1
TMPRSS3	CYP2F1
EEF1E1	KRT28
C4orf19	NPY2R
GLIPR2	KIR2DL4
MPC1	MKX
RNFT2	OR52N1
ZNF239	GATA2
ZNF121	NCRNA00181
NAA25	AKAP12
ABHD6	HRH1
MYO1A	LOC169834
TMPRSS13	CCDC54
DTL	LRRC18
GTSE1	OR4N5
NUFIP1	RNASE10
EDN2	FAM196A
RGS9	THBS4
S100P	IMMT
E2F5	MIR598
AOC1	ZNF720
FGFRL1	MMP1
C7orf31	LOC100286948
DCAF13	ZNF512B
WSCD1	FAIM2
LDLRAD3	MMP7
NCAPD3	TMEM130
FANCA	KIAA1217
PUS1	C4orf6
SECTM1	UBD
PADI2	HTR1A
STPG1	MGC12982
WDR4	ACR
UGT1A10	C10orf18
CMTM5	SYT15
MZT1	PNMAL1
MTFR2	OR10G9
TSPAN7	SLC25A41
LPCAT3	GPR111
AQP5	MIR1257
AP1S3	IL2RA
NEDD4L	TAS2R16
LRRC19	CDH2
TMEFF2	S100A8
HAPLN1	LOC729384
JCHAIN	POLD3
LGR5	ATP8B2
TRANK1	SLC12A7
RAET1L	LBX1
SUV39H2	OR5B17
RRP1	OR8K1
CCDC150	ZNF304
ASPHD1	C20orf70
AGAP3	C1QTNF7
TTLL6	ZNF652
TGS1	NLRP10
ZC3H8	MMP23A
ABCE1	NPAS4
SHISA2	PAX7
CDCA7	KCNK12
PKMYT1	AQP1
MCM7	SIGLEC9
VEGFA	ZFHX4
KCNIP4	FLJ43390
RHEBL1	ISCA1L
WDR77	CDH4
FAM241B	NR1H4
TRIM59	SERPINB12
MFAP2	BASE
TRMT1	SNORD115-14
LGALS2	OR4C12
ZNF74	ICAM3
BUB1B	OR52B2
UGGT2	SLC22A8
SPC25	KRTAP1-5
RIOK3	OR1L3
LETM1	OR10P1
TICRR	RAPGEF5
SLC52A1	LUZP2
GINS1	SLC35F1
TRAP1	ENO1
CD1D	GABRR3
NHEJ1	OR6K2
CDC45	SNORD113-6
KIAA0895	MRGPRX3
OPN3	VCAM1
NLE1	C21orf131
DSN1	DNTT
AKR1C4	NR3C2
PDE6A	MMP12
UBE2S	DMRT1
KHDRBS2	KRTAP4-1
PBX4	SNORD114-1
MYOM1	ABCC9
PDE9A	GATA4
GNG12	OR5AN1
SLC22A11	FFAR2
CLEC9A	TEAD4
PLP1	ZNF415
RRP9	OR6C65
LIFR	ZNF660
NCAPG	CSNK1A1L
CENPN	HBM
TCN2	C17orf104
UBE3D	GSTM2
ABI3BP	LAIR1
MOB3B	CLDN1
CEACAM1	RTN3
GDPD2	SLC2A9
NMNAT1	LOC149134
LY6G6F-LY6G6D	OR7G2
CENPH	NKX2-4
EIF4E3	GPX5
CHST4	MIR1185-2
RPP40	OR10A4
SLC22A4	OR6K3
CHD7	IRX6
CA4	OR10A2
MUC5AC	ZFP82
BFSP1	SPRR2C
MAMDC2	CTNNA3
CPTP	ACTA1
CPEB3	ZNF626
XKRX	OR2A14
ITGA8	POSTN
DNAH5	GHRH
UBE2T	FAM49A
SIX1	IGFL2
ALKBH2	GABRA6
SLC30A4	IL23A
EMILIN3	ZNF404
EN2	FLG
CXCL17	TRIM60
LPAR1	PIK3R6
PDZK1	MAL2
PTN	OR2G6
P2RY14	TREM1
ASPM	C14orf39
AP3M2	HOXC9
SRPX	MRGPRD
MS4A10	SIAH3
GTF3A	TBX20
TNFSF10	SCGB1D1
TTK	C1orf173
ANGPTL5	C5orf39
ZNF485	SLC16A4
TMIGD1	CDH12
CASD1	SPSB4
APELA	C8orf22
DNASE1L3	FAT4
VSTM2A	OR4A16
SLC35D1	KRTAP13-1
DBF4	CCL5
LILRB5	RNF220
TOM1L2	KIAA0125
GRPEL2	MIR921
TNFSF9	STOX2
TMEM59	GAPT
TRAF5	OR10A3
BICD1	PPP2CB
SGO1	OLR1
MGST3	SOX11
SLC17A8	VSX2
PLS1	IL17A
ABCC1	FAM155A
RBL1	EPHA6
GPR3	TMEM132B
GSN	ACCSL
PLEKHG4	FLJ33360
NANOS3	FLJ43860
FMO5	EGFLAM
SQLE	P2RX2
HELLS	FAM24A
PLPP4	FOXJ2
SYNPO	MAMDC2
TIMELESS	PIGB
MT2A	ATP13A5
IGSF9	LOC729668
SLC5A6	LECT1
MTAP	SERPINA1
CLDN18	ASB15
C1QTNF2	OR1J4
HRCT1	KRTAP19-4
NKPD1	KRT6A
ARRDC4	SRRM4
SRPX2	OR6C74
TCP11L1	ZNF148
HADH	ZNF793
CFL2	TNP1
C15orf48	TREM2
DBF4B	SNORD114-31
MUSK	ALG1L
SLC13A3	FCRL4
SLC9A1	NEFL
PDCD5	PDPN
EIF2S3	GSG1L
PJA2	APCS
TP53I3	RNASEH2A
TIGD1	IGFL3
CLIC5	OR4S1
NIBAN1	IPO5
TEDC2	ZIC1
EDN3	MMP2
PDZD7	PRSS45
MGAT4A	KCP
FLVCR2	ZNF528
HSD17B2	ZNF671
GALNT6	TNFSF11
WT1	C20orf185
TRMT11	MIR654
SHH	ZSCAN1
DSG4	C7orf29
HPGD	SPG20
DGAT2	PALM2
LRRC36	CD5L
C1orf112	MST1R
ATP6V1C2	C16orf78
CLMN	DEFB123
PDE2A	KRTAP23-1
CIBAR1	ZNF598
TMEM238L	CEACAM20
NR2C2AP	QRFPR
MCM6	BHLHA9
CDCA4	HS3ST4
F2RL1	MBL2
ITGA2	PAX1
DNMT3B	PABPC4L
MGLL	REV1
TLR3	GABRA1
GBX2	OR6N1
SSTR2	APOC2
PAPSS2	CXCR2
NTN1	ZFP2
FOSL1	NOVA1
PRSS56	TMEM158
CAPN5	IL25
KCNJ14	LEUTX
DUSP4	HOXD10
DHX34	SLC8A3
MYORG	VAT1L
XKR4	MFRP
FAM72D	DPPA2
GTF2F2	JPH3
PGC	SNX32
POLD2	MEF2D
CCDC113	HPYR1
GPR180	IL6
FANCD2	PNPLA5
CDK4	IGJ
PYGM	OR8K3
SH3BGR	PACSIN2
CYSRT1	SH3GL3
MMP10	ZNF805
CCL23	SLFN13
RUNDC3B	C1S
HPSE2	NKX2-6
ACAA1	TPM3
CCDC148	D4S234E
SP8	NT5DC3
INAFM2	OR5A2
HS3ST6	CTLA4
EPB41L4B	CCRL2
LMTK3	RNF150
CADM3	PDCD1LG2
CHTF18	MPPED2
ETHE1	TSGA13
TTI1	TBC1D21
SLC22A23	RNMTL1
GDPD3	SLC18A2
DNA2	LRAT
CXCL11	TUSC3
FGL2	ZNF75A
NHSL1	MS4A7
NKD1	MIR30A
RIPPLY3	RADIL
NELFCD	OR9K2
ADAT2	DCTN2
COL1A1	CAPN14
PCNX2	GALNTL5
TGDS	CAMP
SDCBP2	ZNF880
MMS22L	C1QL3
C8orf74	TMEM26
ZNF692	LOC400804
OBI1	SYN3
PCSK9	IVNS1ABP
EXOSC7	PENK
HMOX1	MIR411
BMP7	OR10K2
NME1	FCRLB
SCN11A	IL22
PRKDC	SLC25A3
ATP6V1G2	LOC157627
CRHBP	TRIML1
KIFC1	PER4
KIAA0513	ANK1
POLQ	ANO10
GGCT	ZNF662
ZNF697	AKR1B1
PGGHG	RNF165
CENPP	FLJ16779
ACKR2	ZNF80
NANP	OR5L1
NIPAL1	KRT26
SLC26A9	SFTA3
LRRC20	TRIM42
GRIK3	OR1A2
WDR74	HTR1E
SRI	NCR3
SQOR	DMKN
CCNB1	LMX1A
PLCL2	WT1
HHLA2	RAB11FIP4
SPATA33	CEACAM6
CPNE8	CMTM3
PPP1R14A	NTSR1
SINHCAF	LYPLA2
HSPH1	ACSS3
TBX15	VN1R1
ACAA2	SIRPB1
DSC2	MYT1L
PLAAT2	C6orf136
HNRNPA1L2	FLJ25758
RRS1	CR1
DPP6	LMOD3
CFD	SLC6A5
MCM4	LOC91450
IPO5	LCE1B
CFAP45	DEFB118
C20orf144	SFTPB
CARD14	DPYS
PRDM12	MYLK3
PTGER4	SCUBE1
GJB5	FSTL1
NECTIN4	CRISP3
PAX9	LOC149620
SLC25A42	KRTAP21-1
EAF2	UCN
PI16	MIR1258
NEU4	GPNMB
BGN	C12orf39
CENPE	OR1G1
CGN	JAM2
MYEOV	POU4F3
TP73	SNORD115-6
MXD1	OR2A5
TFAP2A	SF3A2
MROH6	MIR585
HS6ST2	LRRN3
ZFP69B	LRTM1
KNTC1	ZNF85
ASB2	MIR1204
CLBA1	OR14J1
MAOA	TBX18
MORC4	BIRC8
ANPEP	C3orf32
TNNT1	LCE2D
EDIL3	SNORD115-11
ACSF2	SERPINA12
CDHR2	CENPN
LRRC75A	PRDM12
PAMR1	SCGB2A2
CBLN2	ZNF331
SMYD3	LELP1
PSRC1	ADSSL1
TMEM161A	ISLR2
ZFYVE28	CAPN8
BMX	LCN6
GJC3	BRUNOL4
GPM6B	KRT27
IGFBP6	C20orf123
SLC9A3	OR10C1
EXOSC8	TAT
CEACAM7	GLRA3
SLC26A3	ANKRD1
PPARGC1B	CHRNA4
NEGR1	STX1B
SLC6A14	GREB1L
GAB1	LILRB5
RHOU	PRMT8
NEURL1B	SLC10A5
SPRR1B	HMX2
SHROOM4	CD244
CLCN2	INPP5D
FOXF2	BAI1
GPR15	COL24A1
UTP20	SLC7A11
DISP2	SNORD113-4
SUGCT	SLC26A9
KAT2B	FFAR1
PTK7	LRRFIP1
DLX4	SYCN
SST	LOC342346
RAVER2	C7orf16
MMP28	IGLL1
TCFL5	VAMP8
NAT9	PRR16
CHI3L1	DNAH11
CACNG8	HOXA3
PAFAH1B3	ATP6V1G3
POPDC2	VAX1
IDH3A	NCRNA00159
ZNF695	C22orf42
PIWIL1	CDK3
ABCA12	FBXL7
EFNA3	TREML1
CNTN4	DPY19L2P4
BTBD3	PABPC3
SPIN4	NETO1
PSPH	EMCN
EPB41L3	MIR208B
NEK5	SPINK5L3
KLK11	TUBB1
ADGRG1	OSR2
PLS3	IRX1
NUP62CL	NECAB1
MIDEAS	CD68
LZTS3	OR51A7
ARID3A	RSPO3
POLD4	HLA-DPA1
LDB3	MIR377
PLCD3	C11orf53
TGIF1	BMP10
TMPRSS2	MIR549
BLM	RPL37
AXIN2	TREML2
TMEM30B	LRRC15
PDZD4	GPR151
CXCL12	MIR329-2
SLC11A1	GNAO1
MAST2	DEFA6
RNF32	PAQR9
NAP1L2	NKX2-5
TCF21	OR2G3
ASPG	MIR1197
CCN6	SLC11A1
LAS1L	SNORD115-29
TNFRSF17	LOC389332
UPF3B	GDPD4
MT1X	KRT3
TUBAL3	IQCA1
WDR90	LACRT
SLC3A2	ITGAX
SFRP1	TNFAIP6
SOWAHB	ROBO3
OCEL1	OR2Y1
SULT1B1	DEFB133
CDCA3	TBX1
PFDN2	TLL1
GPSM2	OR4D11
PTTG1	GPR77
ACBD7	EDNRB
ZNRF3	CABP5
DPY19L1	T
SVIL	CD40
RCBTB1	CLSTN2
MATN3	OR7A17
P3H1	MIR380
GCNT4	NKX2-2
DSG1	KRT77
LPO	OR4C3
GNG2	TRIM41
OTUB2	DKFZp566F0947
CCNE1	KDR
SCUBE1	LCN1
FBXL22	SLC30A8
CHAT	C17orf102
PRADC1	CNTF
ARRB1	C14orf184
AEN	OR5P2
LTBP4	UCHL1
TDGF1	ASTN1
B3GNT8	OR52J3
C1orf105	FPR1
SLC66A2	P2RY12
HABP2	HLA-DQA2
NUP58	ITK
BIRC5	ADAMTSL3
GPX3	ELFN1
LY6G6F	CD8A
MFSD4A	ASB10
RERGL	MOS
SIX4	WTIP
FAM162A	MIR489
HM13	OR4F5
CACFD1	ZNF716
TRAIP	KRTAP26-1
PLSCR4	IL12RB1
MTERF3	GABRA5
STC1	CMA1
RCAN2	ZNF667
RPL22L1	LOC255167
TBC1D16	F11R
SIDT2	LILRB4
CLDN7	PSMB11
ZDHHC9	KRBA1
CTNND2	OTOA
AMELX	CTNND2
MYL9	FGF21
CUX2	INPP1
FMNL2	IL21R
TYRO3	HEPHL1
LRRC7	ACTRT2
PCK1	MIR130A
PFDN4	ADAM28
WDHD1	BVES
LIF	FAM5C
CLSPN	EGFR
MAST3	C1orf68
ARHGEF37	PDK2
STK17B	SNORD114-12
BTNL8	ARRDC5
CXCL1	LPO
SLC16A12	NPFFR2
DLGAP5	SH2D1B
GPRIN2	LCE1A
AQP7	KERA
CHCHD6	DGKG
STAP2	FLJ34503
CROT	ISG20L2
NEMP1	RIPPLY2
ADORA3	NLRP4
CAND2	PGK2
DTNB	ARNTL2
FAM163B	EPHA10
SCN4B	NEFH
PLAC8	MIR216A
MS4A12	DYDC1
SMCO2	PALM
LGI1	PRDM13
TCF24	HAND2
TARBP1	FAM71B
CD101	TMEM129
TSPAN5	NCRNA00157
SCIN	SIGLEC5
HMGA1	AQP5
TMEM35A	SYNE1
FGFBP2	ABLIM1
ACAT1	ZNF418
CDC25C	PLVAP
GSDMA	LYG2
CYBRD1	PCDH7
KLB	THEMIS
C9orf116	MIR559
ANGPT2	KCNH7
TSPAN1	SNX33
STIL	CLEC4M
PRPS1	LOC90246
KRT6A	LOC148824
AP006621.6	ATP6V0A4
TENT5C	OR5H2
TXLNG	PPFIA2
HMGCL	CLDN10
VIPR1	RASGRP3
TRIM72	GNG7
KRTAP5-4	LOC645323
ZG16	CHRDL2
CXCL3	SOX1
SLC12A2	STAB2
PLCD4	MYL1
CLEC10A	LOC100132215
SEMA6A	OR52E8
IGF2BP3	GMFG
VAMP2	SYN2
ATAD5	HTA
GFRA3	OR5B12
TMEM211	HAVCR2
PLAU	ATP1A4
MADCAM1	OR51G2
POLA1	GLYAT
CDKN2A	KEL
SERPINB5	IL1F9
FNBP1	CARD14
DUS4L	CDH17
KIF24	PDLIM4
SCUBE2	CDH13
KRT7	EML1
ONECUT3	KRTAP12-4
MPND	HS3ST5
RAD51AP1	RORA
PTP4A3	OR5V1
GRINA	C16orf38
STOX2	TPD52L3
SLC9A9	EXD2
BTNL3	ST3GAL2
STMN4	KCNAB1
ALDH3B2	GPR12
ANK2	GTSF1L
DUSP10	ARMC3
ERFE	FGF4
AHCY	SCGB1D2
SLAMF9	ZNF549
KRT20	TCP10L
TCF7L1	VCAN
GREM2	FAM5B
SULT1C2	CAPZA3
LOXL2	MMP21
LTC4S	C17orf74
RFX8	GK2
FAM161B	MIR487A
KCNN3	A2ML1
MAPK3	COL14A1
PLK1	KRTAP4-8
PTPRF	ADCY4
PTK2B	HEPN1
LY6G6C	PTPRQ
TMEM63A	STRA8
ABCC2	SERPINE3
CKS2	GLT1D1
PLXNA2	ZBED2
SYNM	ASCL1
SLC2A4	C6orf122
IFITM1	TRPM8
CCDC198	HCRTR2
C16orf89	GFRA2
PERP	OR13D1
JAM2	TTYH1
PROX1	TCTEX1D4
CRACD	PTMA
CD46	PAX2
TBC1D31	TNFRSF8
DMRTA2	CIDEC
EHHADH	TCTEX1D1
NPTX1	OR5K2
ADAMTS1	RNASE12
SLC7A6	CARTPT
IER5L	DLGAP4
PRSS33	ZNF283
IGFL1	PDYN
NTAQ1	PRIMA1
ICA1	BTG4
LAMA1	TREML2P
C1QTNF9	MIR146B
SLC41A2	CNGB3
MMP8	CPB2
MPP3	CR1L
GGTA1	TCHHL1
HSPB8	GPX6
EPM2A	KCNG1
JAG2	BNIP3
HOXB8	SYNPR
ASGR1	FAM40A
CCDC68	SNORD115-44
PLK4	DAOA
NT5DC2	LCP2
TIGD4	KCNS2
SMIM6	TCF15
ZNF536	CYP11B2
PKHD1L1	C22orf43
ATG4D	ZIC4
MARCHF2	GALNT9
PNPLA3	ITGAD
FGB	DNAJC5B
ASB9	WIF1
BRIP1	FCGR3A
LBX2	OR6C3
TRMT112	FLJ42875
SH3BGRL2	TMEM40
RBFOX3	CXCL2
CD209	CRP
LIMA1	TNN
RNASEL	MYH2
GNB1L	RHO
AGFG2	KRTAP19-1
NOP16	UCMA
GRB7	FAM71C
ADAMTS2	GUCY1A3
ERICH2	OSBPL3
MAGI3	ODF3
CYP2W1	C12orf42
EPHX2	FNDC7
BMP6	TIAM2
RPS6KL1	MIR376B
PDRG1	RIMS4
SLC17A9	ST8SIA2
FAM111B	OR5E1P
FAM214A	LOC285780
GALNT12	TOX2
TMEM120A	SLC2A8
C18orf32	NEFM
ONECUT2	TCF7
ACADM	ZNF606
DDX11	FOXB1
MARCKS	EHD3
CGRRF1	FBLL1
PKNOX2	C9orf4
CCNB1IP1	IGSF22
CLDN14	KCNA6
SPRR2D	GOLT1A
CASR	TDRD10
PDLIM2	CD300E
POLR1D	OR1Q1
TJP3	LOC100130017
ECRG4	GPR142
EXOSC5	SHANK3
CPNE1	TLR9
STRADB	SPRR1A
SLC6A9	EMR1
TLCD3A	HTR1B
FGA	OR52B6
STMN2	NLRP13
DPT	FCRL1
GPA33	MTPAP
DPF3	HOXA5
SLC11A2	FOXB2
SLCO4C1	C15orf26
TMEM67	KCNG4
SLC39A6	IQCJ
SNRPF	PNPLA1
CLCNKB	SCEL
BMP2	PCSK2
ENHO	SDR16C6
TTC38	WFDC12
COL12A1	ZIM2
CRYAB	T-SP1
POLR3G	ZNF804A
GRAMD4	ZNF813
IFITM3	KIAA1644
FOLR1	ZNF232
ADGRL3	PIK3CG
NEIL3	KRTAP27-1
PHKA1	ZNF134
TNFRSF13B	CLEC2L
VDR	MEFV
EVPL	PAX9
KCTD14	OSBPL6
SPRR1A	ACER1
PASK	OR2C3
SPDYC	C2orf71
ZSWIM4	GYS2
SPAG5	UNC13C
AMH	FAM150A
SAMD10	PLCH2
CA12	LOC401463
C2	FAM76A
LIMS2	FAM170A
LY6G6E	GSX1
ACSS2	HSPBAP1
SH2D5	NDRG4
MAD2L2	TSPAN11
CMTM7	KRT2
ARL4D	TMEM105
LRRN4CL	MADCAM1
KCNA5	CRYGA
KISS1	PDZRN4
PRRT1	LOC389333
LARGE1	FAM43A
ARHGAP20	DLC1
PAEP	MGAT4A
GSDMC	LBP
CDCA8	LOC200726
SRCIN1	MRGPRG
EREG	SNORD115-15
HBB	TAGAP
CNTFR	MGAT3
MOGAT2	CACNG5
BHLHE40	NOTCH4
ATP1A2	SNORD114-6
SOX10	PDZD2
PTP4A1	LOXHD1
SPINK2	ZNF788
CILP2	TEKT4
MUC6	PTPRH
CES3	SAA1
DMRTA1	LGI1
VAT1L	EID3
PAG1	SFTPD
OVGP1	GRID1
LGR4	BSX
ADCY5	C12orf56
CTSS	SNORD115-13
NR1H4	MOXD2
MAGEB17	WNT2
PPP1R12B	GRM4
EBPL	GNAL
CMBL	STMN4
AC004687.2	SNCB
IL20RA	OR5W2
HTR7	NID1
PCK2	APLNR
RBPMS2	MSR1
NRG2	TCAM1
TNFRSF10B	OR10A7
SLCO2A1	IBSP
VMA21	PKM2
MYLK	MPO
NCAM1	TTN
DNAJB5	WFDC5
HLF	MIMT1
KIF20B	NCRNA00161
MSLN	NPTN
CAPN2	CLEC7A
TUBB4A	MLN
DNASE1L2	TMEM108
RPL36A	OR2H1
CDC25A	KIR3DX1
SLC46A3	CHST10
FLNC	MYH6
CWH43	CSTF3
KIF11	C4orf26
GINS4	METTL5
STYK1	SH2B2
ADTRP	FMN2
KANK2	FLJ42709
PLOD3	SHISA9
MBOAT1	ZMYND11
RPS6KA1	C19orf10
SEC14L5	HPSE2
EPAS1	C3orf27
PAQR8	TXNDC3
SLC44A4	CELA1
EDAR	C12orf59
MYH11	MIR299
PHYKPL	CAPN2
S100B	PODN
SYT7	CLK1
SPRR3	ZNF354C
TSACC	C16orf92
SLC9A3R1	RNASE11
ZP3	LOC152024
KNSTRN	SYT10
CCL15	ZNF578
IGFL2	SYT3
PABPC1	SNORD115-9
TMPRSS5	PPP1R3C
ZNF280A	GRM6
DPEP3	CHIT1
DHCR7	ZBTB11
CCDC33	EPM2A
OTUD6B	CCL20
FSBP	RPS15AP10
FZD3	EAPP
PDE7B	LARP4
BDKRB1	TAAR9
SLC9A7	ITPKB
CCSAP	OR6F1
PARPBP	ANO5
PROB1	CCDC116
DENND2A	RPP38
IQCN	BARHL1
RELL1	LRRC4
FABP2	TM7SF4
NPM3	AVP
MAB21L1	LOC375196
PRIMA1	SMCP
RBM20	ADAMTS1
CLCN4	CLEC12B
SMPD3	MCART1
XPO4	FOXD2
INSL5	SNORD115-7
GPER1	TUBB
SNAI1	MGAT5B
CIT	APBA2
EVX1	HTR5A
AADACL2	MIR9-3
PIANP	ATP8A2
IGSF3	PRPH2
EEF1AKMT4	TCHH
SCML1	TRIM75
ELAVL4	MFN2
SCLY	PLCZ1
TTC9	ST8SIA4
CYP4B1	OR4D6
PRR19	OR6K6
TREM1	OPALIN
NIM1K	SPRR3
HPCA	LOC339568
SLC35F1	NID2
CAMKV	WFDC13
P2RX2	LOC340357
ZNF251	CDK15
C9orf43	PPP1R3A
BCAS1	BMP2
FGF20	METTL11B
KLF9	MIR515-2
FNDC11	MYH4
CXCL8	MIR551B
DDX27	DNAJB8
USPL1	PHF21B
NPC1L1	XIRP2
IL24	TAS2R38
KCTD9	FLJ40125
SEMA4G	TAS2R9
TMEM151B	TWIST2
PSD	SLC44A5
METTL24	NXNL1
KLC4	CD86
AVPR1B	IQCF5
SMTN	HCN4
CENPJ	SLC10A6
RHEX	OR2T34
MEI1	FAM159A
PSMC3IP	DLG2
CBLIF	TNFRSF9
ZGRF1	TP63
BMP4	MS4A5
NACAD	ECE2
DDIT4	WSB1
CHGA	MIR493
SLCO5A1	C17orf47
SNX24	LOC254559
SIGLEC11	FRYL
SULF1	SNX30
TDRD10	RSPO4
CEND1	OR4S2
TACC3	MYOG
COL9A3	MIR1295
DTD1	TAS1R2
HGH1	MRPL15
PIF1	MIRLET7A2
LRRN4	OR5D13
ELAVL3	DNAJC9
GNAO1	MIR449B
ODAM	PKIB
RCAN1	H1FOO
DOK7	RIMS2
CLDN5	SLC16A12
CAVIN2	HAO2
GPR19	TEKT1
F2	RNASE2
SHISAL1	C2orf78
EML1	TRDN
MCM2	MIR495
RELL2	GML
GRAMD1C	ELOVL2
INHBE	GPR27
RIMKLA	LOC100128811
SHB	KCTD8
LRATD2	UNC5CL
ZNF367	CADM2
LRP11	DNAH5
UNC93A	SMTNL1
POGLUT2	TTC21B
DAAM2	LAD1
PRKACB	OR8B4
SFRP4	PLCB1
PRR5L	RESP18
RNF112	C3orf22
SLC6A20	PCK1
LRRC66	GLYCAM1
PIRT	CYP1B1
CNN1	NPTX1
KCNB1	SNORD114-23
DEPDC1B	CHIA
XDH	NPTX2
CNR1	OLIG1
C11orf86	SLC2A13
LGALS9C	NRBF2
CPEB1	FGF6
SEMA3G	FCER1A
PLXNA3	ST8SIA3
BVES	AK5
EPHA10	MET
HMMR	NPBWR2
CENPW	FGF10
GABRE	BDNF
SCN7A	TNS4
ETNK1	RNF17
SLC1A5	KRT71
BDH1	KRT24
SBSN	HOXD12
SUV39H1	PYHIN1
ARHGEF39	ZNF556
GLYATL1	MAS1L
SERPINH1	IGFBP3
CDT1	CSTA
WNT2B	C2
CAP2	KLK8
CTNNA3	OTOL1
ACOT11	TM9SF4
ALG1L	LHX8
TSHZ1	PROC
DCLK1	ASGR1
CCL28	DRGX
MYO1D	SCG2
SLC7A1	DGCR10
KRTAP13-2	C19orf26
CYP4X1	LOC285593
TACR2	SCRT1
TMIGD2	MMP20
ADH1B	TRIM17
PROSER1	ATP4A
HES6	PREX1
AFF3	MLNR
KLRB1	SNORD114-16
PRKCG	AGBL1
CPA4	C16orf67
KLHL17	C14orf49
TMEM54	LOC286238
NPSR1	KBTBD5
PYCR3	GPR125
SLC9A2	SLC16A7
WDR72	HTR3A
SP6	GPR97
CNIH3	PLD5
ALDH4A1	MIR548A1
SPRR2A	MIR125B1
FOLR2	CCKBR
SCNN1G	ELAVL3
LRRC3B	TLX1NB
MT1E	PRG3
PLA2G3	KCNJ1
LZTS1	SNORD109B
TTPAL	ARHGAP15
DNTTIP1	TMEM150B
DUSP9	PIK3R1
TENT5B	KRT73
TSEN2	SMAD2
ARSA	EPHX3
LMOD1	CCDC135
SERPINB7	KCNIP1
UCN	SLITRK1
PRSS1	TNFSF8
PRDX4	C10orf122
SPNS2	MGAT4C
FERMT1	LILRA4
PARM1	ZFP41
NSG2	LY86
SYNPO2	KCNK18
CHAC1	S100A9
MEP1A	C3orf51
NUDT1	DPYSL4
MPEG1	SLC36A3
LYNX1	ABL2
COL22A1	PDGFRA
DPCD	MYOM2
IRAG2	LCE1D
HECW2	GUCY1B3
MPP2	GPR25
TPM1	MIR346
ADRA1A	ANKRD30B
MYOCD	SLC7A13
ZNF469	OR51S1
PALM3	OR2B3
VIP	GPR149
OTOP3	GKN1
STAB2	TACR3
SPOCD1	PI15
FKBP10	OR52E2
COL27A1	GAD1
BEST3	LOC257358
COL5A2	FUCA1
FOXM1	ADAMTS20
CCN5	EPO
ROPN1	GYPC
MKI67	SERPINB2
GRIA4	MBL1P
TEX30	SERPINB7
TIPIN	SCARNA3
AKR1B10	ZNRF4
HMCN2	FAM46C
MAGEE2	IRGC
ADAMTSL1	CHST4
TONSL	CHRNB3
LAIR2	PAX3
CALCA	TKTL2
TPH1	ZNF532
BAALC	CPLX1
AKAP6	EOMES
SERPIND1	SLC6A7
NEUROG2	NMBR
HAPLN3	VIT
PLD1	IGSF21
ATP2A3	HHIP
ASB11	TMEM179
NPR1	C5AR1
CACNB1	MYO15B
BDKRB2	CEBPG
B3GALT1	GRAP2
BCHE	C4orf39
CCDC158	SYT14
CDH10	SCNN1B
EDNRB	MAEL
PDGFD	TNFRSF1B
FAM110D	NLGN1
FAM131C	CLDN18
LGI4	OR8S1
ANGPTL7	LHCGR
MSH5	LMO7
PIGZ	SNORD113-5
DOLPP1	FCER2
ISX	SOX6
TTC16	CDH1
ATP6V0D2	OR13C3
KREMEN2	ACSM4
ACTG2	ZBTB32
VASH2	CPXM1
SLC37A2	TFEB
GABRP	CHST9
HOXC11	KIAA1239
DUSP26	MIR711
TMEM74B	PTPRR
CDKN3	OR14C36
TRPM4	B3GAT2
YY2	SLC7A14
CLCA4	PAEP
APOBEC3B	CYP2S1
PPM1N	ADAMTS12
PMEPA1	CD34
SH2D6	ABRA
FASN	SPI1
P2RY4	POU3F3
SLCO1B1	COL6A6
ERP27	C3orf36
SRM	EPHA7
RYR3	PRAC
GRIN3A	MIR1289-2
PLCG2	PRM2
HOGA1	OR52H1
PPP2R3B	FAM120AOS
CCNA2	S100A3
SLC30A8	C8orf73
GDNF	FABP4
ERO1A	CSF1R
ARHGEF19	CNPY1
SCN2B	EGR2
TRPC7	FERD3L
ATP1B2	CD38
TSPEAR	DPPA3
MTARC2	PTPRN
PCOLCE2	MIR379
LIME1	VWF
FOXN3	ANKMY1
RNF150	C4orf17
DMRT3	SNCA
FAM107B	CACNA1I
PCMTD2	FAM71A
MSRA	LOC728392
TWIST1	C12orf65
TMEM249	PCDHB19P
VILL	SLC22A17
ANO5	BHLHE22
ATP13A4	ACOT11
NMU	PSG8
P4HA3	ACSBG2
PGM5	WNT10A
ZMAT4	MASP2
DACH1	AMTN
ARHGEF38	MSMB
TPM2	GPR128
IRF4	ZNF385D
THBS2	OPN5
PRPH	TSPAN18
PC	DAO
CPED1	TYRP1
SPAAR	SEPT9
NBEAL2	ARGFX
XIRP1	TDRG1
TMEM140	MGAT4B
NRXN1	LGALS12
FAM189A2	TIGD5
CAV1	SNORD114-22
STAB1	SERPINI2
ALOXE3	ELAVL2
JAML	PCP4
SPECC1	SVEP1
CEBPB	OR2C1
PHYH	POTEA
SOWAHA	FZD2
ADGRB3	ALX1
FAM161A	ETV3L
IRAK2	CNGA3
NPY	HIVEP2
LGALS3	OR10G2
MYH15	MIR124-1
RDH16	ACSL3
CA14	CSN2
PSORS1C2	HABP2
PLCG1	RPL39L
LDLRAD2	FAM178B
INPP5J	RHAG
SLC8A3	GOT1L1
CCDC74A	SNORD115-48
SSBP2	PNMA2
MAT1A	SYTL3
ABCA9	KLK12
VWA5A	STX17
NPM2	TP53AIP1
PRSS2	OR51V1
SLC9B2	THY1
HAND2	VAX2
FILIP1	IFITM1
HCAR1	ZNF382
MCM8	ZNF208
ZNF670-ZNF695	CCDC106
PLN	BRE
NEFM	S100A7L2
NUP210	CLK3
SSTR5	APOA4
DAND5	ONECUT2
KIF13B	TRPS1
B3GALT5	CCL18
IGSF10	CLEC4E
LY6E	KIRREL3
PDK2	FGG
NXPH1	PLEKHG4B
SOX1	LOC283731
TMOD1	DOCK2
GCSH	LOC646982
TMEM270	C16orf82
ITGBL1	CNTN6
CASQ1	ITIH4
ANKS1B	BBOX1
MYADML2	NCRNA00028
KIF21B	CSN1S2B
APOBR	EIF3G
PODXL2	SNORD116-17
GOLM1	GNG2
EDNRA	SEZ6L
UGT1A1	SMAP2
LXN	LIF
RPS10	KCNJ3
SPC24	APOC4
RAB15	SIK1
KIAA1549L	BTBD19
IRX3	KIAA0748
DNAAF4	ISG20
REEP2	SPATA9
HCFC2	OR1N1
SEC14L4	COX8C
BRSK2	MIR543
SLIT3	ENC1
LYPD8	HES3
KBTBD11	LIFR
VWC2	KCNMB1
FOXS1	KCNA5
PRKAR2B	KRT38
KCNK9	VNN3
ITM2A	LPIN3
EPHB3	SERPINB11
GYPC	FAM71F1
HSF4	SLC25A18
HOXD1	C17orf73
TRIM71	NPPC
CEP250	DARC
MME	ADAM7
PPY	MIR372
BEST2	SCGB1C1
DIO2	GRP
CXCL6	ZNF19
CCL8	EPHB6
NOVA1	OR2B2
TAS2R38	OR6B2
SHE	EMR3
SLC25A29	LHX5
CDH11	MEIS2
GZMB	GMCL1L
SSC4D	SYCP1
VIT	MYH1
ALK	TG
FRMD3	SLCO1B1
CASP5	RPL23P8
MSLNL	PGLYRP4
P2RY12	C19orf28
SLC15A1	LMO1
DLX6	GFAP
HSPE1	ELMO1
[truncated: 6,548 more rows]
