# Supplementary material for: Identification of colon cancer subtypes based on multi-omics data—construction of methylation markers for immunotherapy
Source: Front Oncol. 2024 Jan 22;14:1335670. doi: 10.3389/fonc.2024.1335670 (PMC10848914; doi:10.3389/fonc.2024.1335670)
Supplement: Supplementary file 1 [file DataSheet_1.zip › Table S6.csv]

Gene	Chrom	Start	End	Entropy	CS_Cluster1	CS_Cluster2	CS_Cluster3	CS_Cluster4	Cluster1	Cluster2	Cluster3	Cluster4
COCH	14	31343355	31344757	1.761	0.761	0	0	0	0.457454	0.222313	0.245685	0.250241
C5orf38	5	2748368	2757024	2.058	0	0	0	0	0.3964	0.377334	0.568758	0.231132
PCDH20	13			2.097	0.422	0	0	0	0.487738	0.16417	0.26661	0.244395
PCDH17	13	58206526	58208930	2.214	0	0	0	-0.246	0.603256	0.630229	0.733857	0.416355
DMRTA1	9	22446681	22447695	2.222	0	0	0	-0.575	0.631949	0.585061	0.630844	0.392223
TRPC6	11	101000000	101000000	2.223	0	0	0	-0.179	0.601767	0.588909	0.692869	0.387891
ZNF304	19	57862441	57863236	2.266	0	0	0	0	0.419458	0.384268	0.576618	0.23835
NPY	7	24323558	24325080	2.272	0	0	0	-0.067	0.616742	0.633652	0.732852	0.430969
ZNF671	19	58238585	58239028	2.289	0	0	0	-0.293	0.522367	0.468951	0.630717	0.277034
CCNA1	13	37005581	37006453	2.367	0	0	0	-0.127	0.599025	0.60407	0.700557	0.421697
TWIST1	7	19156050	19158042	2.416	0	0	0	-0.17	0.521452	0.489668	0.634708	0.324871
GYPC	2	127000000	127000000	2.441	0	0	0	-0.199	0.649323	0.671659	0.762773	0.478798
VIPR2	7	159000000	159000000	2.485	0	0	0	-0.154	0.643483	0.646235	0.736458	0.474267
CDO1	5	115000000	115000000	2.489	0	0	0	-0.011	0.589339	0.606478	0.702076	0.42918
AOX1	2	201000000	201000000	2.527	0	0	0	-0.067	0.49658	0.394535	0.400942	0.233374
DPP6	7	154000000	154000000	2.564	0	0	0	-0.077	0.597369	0.609661	0.698605	0.4382
ZNF454	5	178000000	178000000	2.599	0	0	0	-0.093	0.575724	0.582099	0.67225	0.418767
ZNF677	19	53757819	53758148	2.655	0	0	0	-0.23	0.595149	0.566614	0.688543	0.414813
SOX17	8	55370170	55372525	2.671	0	0	0	-0.192	0.590393	0.571221	0.669632	0.414817
RSPO2	8	109000000	109000000	2.684	0	0	0	-0.279	0.514902	0.481984	0.603373	0.326544
APCDD1L	20	57089460	57090237	2.703	0	0	0	-0.117	0.531236	0.552405	0.640464	0.387921
ZIK1	19	58094739	58095764	2.742	0	0	0	-0.236	0.60649	0.637022	0.728452	0.459462
UNC5C	4	96469859	96470994	2.757	0	0	0	-0.204	0.514427	0.453539	0.604015	0.296493
KRT20	17			2.771	0	0	0	0	0.574973	0.356261	0.247472	0.619322
LGALS4	19			2.783	0	0	0	0.229	0.376366	0.337023	0.243673	0.523844
IRF4	6	391188	393790	2.836	0	0	0	0	0.539883	0.525709	0.631378	0.392758
ZNF418	19	58446336	58446800	2.838	0	0	0	-0.263	0.606352	0.647741	0.730379	0.455855
FGF10	5			2.854	0	0	0	-0.296	0.519229	0.476353	0.592451	0.321892
ST6GALNAC5	1	77333111	77334534	2.855	0	0	0	-0.313	0.559553	0.504915	0.618332	0.341892
SLIT2	4	20253276	20256868	2.858	0	0	0	-0.176	0.562099	0.471818	0.621483	0.307754
APCDD1	18	10454453	10455268	2.887	0.369	0	0	0	0.562404	0.318404	0.377982	0.413098
ISX	22			2.92	0	0	0	0	0.85846	0.510088	0.603663	0.779666
AZGP1	7			2.948	0	0	0	0.297	0.461475	0.38861	0.36115	0.624613
ADHFE1	8	67344497	67344989	2.976	0	0	0	-0.3	0.65533	0.662599	0.718449	0.508384
KCNA3	1	111000000	111000000	2.976	0	0	0	-0.092	0.666349	0.67855	0.752082	0.534192
GSTM5	1			3.01	0	0	0	-0.295	0.725891	0.754077	0.825174	0.591002
TINAG	6			3.026	0	0	0	0	0.437569	0.314554	0.26137	0.578139
CAPN9	1			3.096	0	0	0	0	0.511491	0.500785	0.408216	0.626363
CPNE8	12	39299248	39299629	3.126	0	0	0	0	0.434824	0.128326	0.303487	0.183748
NEFM	8	24770908	24772547	3.147	0	0	0	-0.197	0.537664	0.49557	0.617021	0.367105
ZNF528	19	52900955	52901158	3.174	0	0	0	0	0.539039	0.424657	0.608231	0.306259
CNRIP1	2	68546339	68547111	3.194	0	0	0	-0.198	0.518892	0.479031	0.59691	0.353839
FZD10	12	131000000	131000000	3.207	0	0	0.238	0	0.436285	0.388433	0.571999	0.325576
GREB1L	18	18821383	18823349	3.209	0	0.157	0	0	0.574351	0.324979	0.574008	0.2502
ZNF829	19	37406931	37407463	3.21	0	0	0	0	0.528895	0.389435	0.596259	0.288118
CLIP4	2	29337983	29338909	3.211	0	0	0	-0.268	0.644844	0.645237	0.703584	0.510601
TBX18	6	85472702	85474132	3.215	0	0	0	0	0.545928	0.418165	0.599035	0.297381
ZNF135	19	58570393	58571779	3.239	0	0	0	-0.109	0.748648	0.739191	0.815226	0.619004
ZNF626	19			3.275	0	0	0	-0.389	0.587154	0.587108	0.632084	0.462181
S100P	4			3.276	0	0	0	0.234	0.289447	0.273898	0.215235	0.410903
HS3ST3A1	17	13503829	13505559	3.279	0	0	0	0	0.601561	0.504622	0.671473	0.387288
MME	3	155000000	155000000	3.28	0	0.287	0	0	0.516863	0.200816	0.444129	0.20848
ANO5	11	22214172	22215320	3.288	0	0	0	0	0.535149	0.328138	0.578208	0.264215
PTF1A	10	23480697	23482455	3.321	0	0	0	0	0.555802	0.42264	0.633571	0.337295
SMOC1	14	70345943	70346527	3.324	0	0	0.192	0	0.359251	0.305542	0.488694	0.243791
CEL	9			3.33	0	0.187	0	0	0.662931	0.405433	0.504475	0.564899
