# Supplementary material for: Identification of colon cancer subtypes based on multi-omics data—construction of methylation markers for immunotherapy
Source: Front Oncol. 2024 Jan 22;14:1335670. doi: 10.3389/fonc.2024.1335670 (PMC10848914; doi:10.3389/fonc.2024.1335670)
Supplement: Supplementary file 1 [file DataSheet_1.zip › Table S7.csv]

Patients	Cancer type	Age of diagnosis	Gender	TNM stage	Adjuvant therapy	Metastatic	Immunotherapy cycles	Efficacy evaluation	Microsatellite status	PCDH20	APCDD1	COCH	Other
1	colon caner	54	Female	T3N1bM0 IIIB	Yes	liver	4	PR	MSI-H	1	1	2	BRAF-mutation
2	colon caner	72	Male	T3N1cM0 IIIB	Yes	liver,lymph nodes	6	PR	MSS	1	2	4	None
3	colon caner	54	Female	T3N2bM0 IIIB	Yes	liver,lymph nodes	3	SD	MSS	4	3	2	None
4	colon caner	72	Male	T3N0M0 IIA	Yes	liver	3	SD	MSS	2	6	5	None
5	colon caner	58	Female	T4bN0M0 IIC	Yes	liver	5	SD	MSS	3	5	6	KRAS-mutation
6	colon caner	62	Female	T3N1aM0 IIIB	Yes	liver,lymph nodes,lung	3	PD	MSS	9	8	1	KRAS-mutation
7	colon caner	61	Male	T3N1cM0 IIIB	Yes	liver	3	PD	MSS	6	9	4	None
8	colon caner	51	Male	T3N1bM0 IIIB	Yes	liver	4	PD	MSS	12	12	7	None
9	colon caner	65	Male	T3N2bM0 IIIC	Yes	lung	3	PD	MSS	4	5	5	None
10	colon caner	55	Female	T4N1bM0 IIIC	Yes	lymph nodes	4	PD	MSS	3	6	5	None
