# Supplementary material for: Identification of colon cancer subtypes based on multi-omics data—construction of methylation markers for immunotherapy
Source: Front Oncol. 2024 Jan 22;14:1335670. doi: 10.3389/fonc.2024.1335670 (PMC10848914; doi:10.3389/fonc.2024.1335670)
Supplement: Supplementary file 1 [file DataSheet_1.zip › Table S8.csv]

	baseMean	log2FoldChange	lfcSE	stat	pvalue	padj		log2FoldChange
CLDN18	673.8116527	4.59793699	0.466288462	9.860713618	6.16E-23	1.09E-19	CLDN18	4.59793699
ANXA10	35.73238559	4.192717274	0.423028915	9.911183673	3.72E-23	7.33E-20	ANXA10	4.192717274
MUC5AC	3011.516945	4.128618511	0.399497552	10.33452768	4.92E-25	1.45E-21	MUC5AC	4.128618511
INSL4	4.269480687	3.867764322	0.727598105	5.315797684	1.06E-07	5.92E-06	INSL4	3.867764322
ONECUT3	156.5828953	3.740016759	0.473954022	7.891096158	3.00E-15	1.33E-12	ONECUT3	3.740016759
CALB1	148.3322555	3.699198058	0.373017723	9.916949867	3.51E-23	7.33E-20	CALB1	3.699198058
AQP5	288.7440706	3.429565089	0.420365615	8.158529065	3.39E-16	1.88E-13	AQP5	3.429565089
H2BC3	3.819534492	3.428157714	0.79032485	4.337656491	1.44E-05	0.000308976	H2BC3	3.428157714
SEMG1	78.07475422	3.320883386	0.446199575	7.442596484	9.87E-14	3.30E-11	SEMG1	3.320883386
TTC29	10.32030272	3.112945619	0.583571228	5.33430277	9.59E-08	5.47E-06	TTC29	3.112945619
NPSR1	273.891605	3.103588904	0.462457512	6.711079014	1.93E-11	3.64E-09	NPSR1	3.103588904
CIDEA	3.786440233	3.068810041	0.733814644	4.181996183	2.89E-05	0.000529025	CIDEA	3.068810041
MAGEB2	6.460132086	3.036283302	0.942968305	3.219920845	0.00128226	0.009456601	MAGEB2	3.036283302
DRGX	23.35934048	2.86645388	0.436356198	6.569068786	5.06E-11	8.55E-09	DRGX	2.86645388
PRB1	1.48839262	2.717695848	0.755910521	3.595261307	0.000324066	0.003455536	PRB1	2.717695848
VNN1	686.2289798	2.652176709	0.29461366	9.002219072	2.21E-19	2.31E-16	VNN1	2.652176709
FOXL2NB	2.417164926	2.645666696	0.459812761	5.753791369	8.73E-09	7.29E-07	FOXL2NB	2.645666696
PRSS21	70.97047096	2.6162816	0.389737745	6.712928456	1.91E-11	3.64E-09	PRSS21	2.6162816
TFF2	325.911764	2.583119756	0.344969009	7.487976285	6.99E-14	2.38E-11	TFF2	2.583119756
TRPV6	63.78927938	2.512976338	0.391150643	6.424574222	1.32E-10	1.89E-08	TRPV6	2.512976338
PSAPL1	6.501143218	2.505663008	0.518649502	4.831129691	1.36E-06	4.68E-05	PSAPL1	2.505663008
BPIFB1	3.742440697	2.460154733	0.575411841	4.275467685	1.91E-05	0.000384833	BPIFB1	2.460154733
REG4	28960.05707	2.390839717	0.389313471	6.141168736	8.19E-10	9.13E-08	REG4	2.390839717
TRIM7	248.0620186	2.369843201	0.262100449	9.041736502	1.54E-19	1.71E-16	TRIM7	2.369843201
H4C13	3.592818541	2.353214278	0.660802909	3.561143943	0.000369243	0.003802276	H4C13	2.353214278
NXF3	98.43329812	2.275006354	0.372146361	6.113203284	9.77E-10	1.06E-07	NXF3	2.275006354
TM4SF4	152.1163212	2.266690464	0.319731506	7.089355987	1.35E-12	3.46E-10	TM4SF4	2.266690464
HOXC10	13.21949741	2.255988833	0.361611451	6.238709604	4.41E-10	5.32E-08	HOXC10	2.255988833
MUC2	52471.06554	2.19669929	0.341796204	6.426927119	1.30E-10	1.89E-08	MUC2	2.19669929
SLC10A2	1.226776657	2.172589558	0.778891065	2.789336859	0.00528161	0.026076538	SLC10A2	2.172589558
SLC26A9	48.61652429	2.166484556	0.370471288	5.847914871	4.98E-09	4.48E-07	SLC26A9	2.166484556
B3GNT6	712.4402962	2.149916483	0.390534318	5.505064177	3.69E-08	2.47E-06	B3GNT6	2.149916483
GJB7	14.5760006	2.149480992	0.450277144	4.773684435	1.81E-06	5.80E-05	GJB7	2.149480992
IL1RAPL2	1.589394536	2.098073724	0.561420315	3.737081948	0.000186168	0.002258326	IL1RAPL2	2.098073724
B4GALNT2	408.2835321	2.078744144	0.392925421	5.290429264	1.22E-07	6.63E-06	B4GALNT2	2.078744144
H2BC10	5.522770735	2.070777281	0.428586584	4.831642799	1.35E-06	4.68E-05	H2BC10	2.070777281
MUC6	240.9232268	2.070188352	0.39673327	5.218086078	1.81E-07	9.29E-06	MUC6	2.070188352
SULT1C3	26.18364787	2.053413669	0.370699967	5.539287441	3.04E-08	2.11E-06	SULT1C3	2.053413669
SEMG2	4.518548278	2.05201241	0.630945095	3.252283639	0.001144817	0.008711228	SEMG2	2.05201241
PLAAT1	10.92156016	2.025890176	0.363529725	5.572832247	2.51E-08	1.80E-06	PLAAT1	2.025890176
MUCL3	8.816945371	1.997503237	0.363304433	5.498152662	3.84E-08	2.55E-06	MUCL3	1.997503237
NKX2-8	2.424847853	1.990119247	0.674161313	2.95199266	0.003157304	0.017916666	NKX2-8	1.990119247
M1AP	17.44010417	1.982524438	0.28808986	6.88161825	5.92E-12	1.34E-09	M1AP	1.982524438
ANXA8	4.465362554	1.940725545	0.400350878	4.847561601	1.25E-06	4.39E-05	ANXA8	1.940725545
CXCL17	63.8533622	1.93023832	0.363539098	5.309575581	1.10E-07	6.09E-06	CXCL17	1.93023832
SLC28A2	298.5708822	1.92476725	0.343749695	5.599327885	2.15E-08	1.59E-06	SLC28A2	1.92476725
FAM177B	82.84919562	1.916743348	0.292843056	6.545292114	5.94E-11	9.65E-09	FAM177B	1.916743348
PRB2	1.553737094	1.91375711	0.528662257	3.619999508	0.000294604	0.003214042	PRB2	1.91375711
ADAM2	1.660377757	1.892464585	0.711643822	2.659286183	0.007830642	0.034573898	ADAM2	1.892464585
H3C2	13.37612683	1.892024861	0.341397915	5.54199302	2.99E-08	2.09E-06	H3C2	1.892024861
CTSE	2998.577127	1.88246313	0.368073634	5.114365589	3.15E-07	1.44E-05	CTSE	1.88246313
GALNTL6	50.59998948	1.877473667	0.336528871	5.578937887	2.42E-08	1.74E-06	GALNTL6	1.877473667
TMPRSS11D	2.02120726	1.877386574	0.529993464	3.542282506	0.00039668	0.00401254	TMPRSS11D	1.877386574
H2AC4	5.521390466	1.866039187	0.394659255	4.728228628	2.26E-06	7.07E-05	H2AC4	1.866039187
GP2	111.8082956	1.855522473	0.450261101	4.120992171	3.77E-05	0.000648694	GP2	1.855522473
ANKRD30B	13.7712498	1.839527833	0.432119007	4.256993564	2.07E-05	0.000406183	ANKRD30B	1.839527833
FCGBP	37352.24388	1.838390874	0.323268343	5.686888048	1.29E-08	1.03E-06	FCGBP	1.838390874
HPR	3.461202641	1.829449544	0.412638484	4.433540777	9.27E-06	0.000220509	HPR	1.829449544
TNNT1	231.4360085	1.795163078	0.326751686	5.493967304	3.93E-08	2.59E-06	TNNT1	1.795163078
MSMB	5.227902908	1.794585014	0.51790015	3.465117773	0.000529999	0.005027111	MSMB	1.794585014
CHRNA7	49.60949881	1.787768335	0.296477364	6.030033149	1.64E-09	1.68E-07	CHRNA7	1.787768335
SOX2	113.6442509	1.78395225	0.425819433	4.189457112	2.80E-05	0.000515924	SOX2	1.78395225
S100G	1.358743454	1.775957004	0.530521041	3.347571288	0.00081523	0.006775016	S100G	1.775957004
RBP3	5.909897544	1.774979789	0.388273344	4.571469605	4.84E-06	0.00013064	RBP3	1.774979789
H2AC21	3.348532152	1.773992287	0.4563199	3.887606669	0.000101238	0.001419407	H2AC21	1.773992287
HMX3	24.7059569	1.766033361	0.372925384	4.735621217	2.18E-06	6.87E-05	HMX3	1.766033361
ZFP42	1.537223187	1.755977813	0.540735559	3.247387349	0.001164698	0.008817074	ZFP42	1.755977813
MSH4	15.91681119	1.73687811	0.28412091	6.11316538	9.77E-10	1.06E-07	MSH4	1.73687811
NLGN1	10.56541516	1.732276463	0.358679822	4.829589952	1.37E-06	4.70E-05	NLGN1	1.732276463
GABRP	347.7632525	1.727788456	0.325791828	5.30335112	1.14E-07	6.26E-06	GABRP	1.727788456
LIPF	0.955386245	1.725420614	0.660401327	2.612684959	0.008983407	0.038324394	LIPF	1.725420614
LCN8	3.360650431	1.722640506	0.556734002	3.094189502	0.001973514	0.012844147	LCN8	1.722640506
ACTBL2	3.985011549	1.722250907	0.418491733	4.115376169	3.87E-05	0.000661876	ACTBL2	1.722250907
H1-5	27.09944803	1.713997774	0.320763753	5.343489581	9.12E-08	5.26E-06	H1-5	1.713997774
XKR9	94.97148789	1.688761813	0.272600947	6.194996136	5.83E-10	6.71E-08	XKR9	1.688761813
PCDHA11	5.582883895	1.684467823	0.406916689	4.139588938	3.48E-05	0.000613532	PCDHA11	1.684467823
PLCXD3	12.54447116	1.679425965	0.371926574	4.515477198	6.32E-06	0.000164161	PLCXD3	1.679425965
KIAA1549L	226.5043124	1.669995205	0.257920331	6.474849017	9.49E-11	1.42E-08	KIAA1549L	1.669995205
IQCM	5.82363389	1.669672393	0.337238826	4.951008791	7.38E-07	2.86E-05	IQCM	1.669672393
ANXA8L1	1.507559837	1.667657449	0.512179338	3.256002977	0.001129926	0.008638716	ANXA8L1	1.667657449
PRDM8	146.2215145	1.665257481	0.206912584	8.04812086	8.41E-16	4.38E-13	PRDM8	1.665257481
H2BC14	3.27790381	1.663925322	0.423154836	3.932190258	8.42E-05	0.00122086	H2BC14	1.663925322
H3C3	8.540868406	1.663600319	0.331980933	5.011132122	5.41E-07	2.22E-05	H3C3	1.663600319
RAB26	207.8698095	1.65890303	0.246751498	6.722970456	1.78E-11	3.43E-09	RAB26	1.65890303
EMX1	47.55900397	1.65832193	0.351405979	4.719105624	2.37E-06	7.24E-05	EMX1	1.65832193
PTGDR	103.3136556	1.650177942	0.281259021	5.867111164	4.43E-09	4.03E-07	PTGDR	1.650177942
FDCSP	84.87835798	1.649994557	0.378126375	4.363606097	1.28E-05	0.000283765	FDCSP	1.649994557
KCNJ13	1.878242558	1.648174861	0.45059244	3.657795195	0.000254394	0.002867014	KCNJ13	1.648174861
RPRML	2.638081019	1.642266865	0.532766007	3.082529371	0.002052495	0.013198208	RPRML	1.642266865
PBOV1	1.157720336	1.641821939	0.456752348	3.594556101	0.000324945	0.003462524	PBOV1	1.641821939
B3GALT5	1307.566198	1.636832183	0.256653607	6.37759276	1.80E-10	2.38E-08	B3GALT5	1.636832183
MYO3A	8.78369797	1.624250669	0.322197084	5.041171232	4.63E-07	1.95E-05	MYO3A	1.624250669
H3C1	5.355760476	1.618587268	0.318015986	5.089641213	3.59E-07	1.59E-05	H3C1	1.618587268
SERTM1	1.602309137	1.607333737	0.616985297	2.605141072	0.009183644	0.038936014	SERTM1	1.607333737
CCDC160	2.435410688	1.6029681	0.407254755	3.936032866	8.28E-05	0.001207306	CCDC160	1.6029681
PLAAT5	37.50046117	1.602014737	0.308771298	5.188353794	2.12E-07	1.04E-05	PLAAT5	1.602014737
FFAR4	841.1794467	1.598783316	0.250895593	6.372305302	1.86E-10	2.44E-08	FFAR4	1.598783316
KIR3DL1	2.917842879	1.595715694	0.468097352	3.408939798	0.000652159	0.005779675	KIR3DL1	1.595715694
NXPH4	221.6291358	1.591242288	0.313301774	5.078944388	3.80E-07	1.66E-05	NXPH4	1.591242288
CFAP46	17.90042334	1.588895391	0.30142576	5.27126611	1.35E-07	7.23E-06	CFAP46	1.588895391
SLC4A4	568.8253801	1.57829753	0.286677625	5.5054786	3.68E-08	2.47E-06	SLC4A4	1.57829753
GALNT8	167.735353	1.575297243	0.260982588	6.036024309	1.58E-09	1.65E-07	GALNT8	1.575297243
AC005833.1	86.60340104	1.572955816	0.270988685	5.80450735	6.46E-09	5.69E-07	AC005833.1	1.572955816
CHST5	106.221263	1.57203908	0.294151734	5.344313485	9.08E-08	5.26E-06	CHST5	1.57203908
ABCA3	583.2797002	1.571372327	0.219870836	7.146797443	8.88E-13	2.35E-10	ABCA3	1.571372327
PNMA2	221.8223193	1.568153674	0.230902036	6.791424199	1.11E-11	2.34E-09	PNMA2	1.568153674
WNT7B	72.3342283	1.553252275	0.277368644	5.599956258	2.14E-08	1.59E-06	WNT7B	1.553252275
PCDH11X	1.086294718	1.540293506	0.550035751	2.800351621	0.005104697	0.025401455	PCDH11X	1.540293506
FGL1	5.835161329	1.536016714	0.540302733	2.84288163	0.004470767	0.023094586	FGL1	1.536016714
MUC4	4062.57061	1.528538968	0.260494926	5.867826268	4.42E-09	4.03E-07	MUC4	1.528538968
SLC4A10	17.57116432	1.524915349	0.265424188	5.745201144	9.18E-09	7.60E-07	SLC4A10	1.524915349
MUC16	36.18616291	1.523115547	0.370801602	4.107629356	4.00E-05	0.000678564	MUC16	1.523115547
KRT7	298.243399	1.522768842	0.24427673	6.233785922	4.55E-10	5.42E-08	KRT7	1.522768842
CCDC83	1.842430334	1.518997667	0.447721027	3.392732475	0.000691992	0.006014458	CCDC83	1.518997667
SOHLH2	2.077719316	1.517638216	0.528707057	2.870470891	0.004098609	0.021649942	SOHLH2	1.517638216
LCN15	573.5692947	1.516985891	0.427987538	3.54446276	0.000393414	0.003988759	LCN15	1.516985891
NUTM1	4.420181237	1.513824921	0.320066744	4.729716375	2.25E-06	7.04E-05	NUTM1	1.513824921
EPHA6	4.312999063	1.508160996	0.371762797	4.056783	4.98E-05	0.000807443	EPHA6	1.508160996
H1-3	12.88246411	1.502199504	0.282251894	5.322194598	1.03E-07	5.77E-06	H1-3	1.502199504
ABCB11	13.88594111	1.4997023	0.271887075	5.515901418	3.47E-08	2.36E-06	ABCB11	1.4997023
AQP3	1662.581976	1.498199462	0.251258833	5.962773301	2.48E-09	2.40E-07	AQP3	1.498199462
TMIGD1	65.22973087	1.497916752	0.460682483	3.251516623	0.001147911	0.008731018	TMIGD1	1.497916752
H1-4	33.44091427	1.494510003	0.284186004	5.258914877	1.45E-07	7.64E-06	H1-4	1.494510003
NEUROG3	34.73919694	1.494289596	0.412238067	3.62482196	0.000289161	0.003173067	NEUROG3	1.494289596
MUC5B	16301.53918	1.486389991	0.318105664	4.672629759	2.97E-06	8.71E-05	MUC5B	1.486389991
SPINK4	6252.749192	1.486194757	0.385480765	3.855431688	0.000115526	0.001567645	SPINK4	1.486194757
CHRFAM7A	5.735274111	1.483295795	0.307230328	4.827960201	1.38E-06	4.73E-05	CHRFAM7A	1.483295795
HMSD	15.0642219	1.476318547	0.267686298	5.51510689	3.49E-08	2.36E-06	HMSD	1.476318547
TAS2R30	1.327838752	1.475125438	0.462544102	3.189156299	0.001426887	0.010187247	TAS2R30	1.475125438
SI	508.5828607	1.473232976	0.345240175	4.267269804	1.98E-05	0.000395358	SI	1.473232976
H2AC14	8.3715194	1.472190595	0.315467749	4.666691285	3.06E-06	8.92E-05	H2AC14	1.472190595
NAT8	6.886525384	1.47175767	0.434779892	3.385063795	0.000711617	0.006145847	NAT8	1.47175767
TRNP1	413.6946485	1.469379342	0.227598118	6.456025897	1.07E-10	1.57E-08	TRNP1	1.469379342
MKRN3	23.75814492	1.464228553	0.452483624	3.235981312	0.001212253	0.00905333	MKRN3	1.464228553
MLPH	2978.170233	1.457080986	0.202520012	7.19475064	6.26E-13	1.79E-10	MLPH	1.457080986
VSIG1	48.23995772	1.453380334	0.286667719	5.069912781	3.98E-07	1.72E-05	VSIG1	1.453380334
ALDH1L1	880.6258322	1.45335354	0.315773543	4.602518397	4.17E-06	0.000115947	ALDH1L1	1.45335354
ADGRF1	138.4298922	1.453004868	0.286769977	5.066795636	4.05E-07	1.73E-05	ADGRF1	1.453004868
IGF2BP3	195.6888496	1.44917356	0.349934865	4.141266574	3.45E-05	0.000610275	IGF2BP3	1.44917356
FER1L6	240.4815756	1.44790773	0.325146611	4.453091875	8.46E-06	0.000207187	FER1L6	1.44790773
TMEM210	2.349892134	1.446837067	0.500253144	2.892209842	0.003825424	0.020617653	TMEM210	1.446837067
DIPK1C	15.6163941	1.442398128	0.334423291	4.31309112	1.61E-05	0.00033936	DIPK1C	1.442398128
UPK1B	2.385173309	1.434407066	0.421955852	3.399424508	0.000675278	0.00591861	UPK1B	1.434407066
RHBDL3	42.31469099	1.429473952	0.268179319	5.330291534	9.81E-08	5.57E-06	RHBDL3	1.429473952
FAM205A	1.180889867	1.429318355	0.488844592	2.923870647	0.003457084	0.01912783	FAM205A	1.429318355
OR52I1	1.118071993	1.429017829	0.512463605	2.788525496	0.005294858	0.026114372	OR52I1	1.429017829
H3C7	8.265895776	1.426996696	0.327063688	4.363054502	1.28E-05	0.000284126	H3C7	1.426996696
RIMS2	6.300469969	1.426964004	0.366378415	3.894781862	9.83E-05	0.001383514	RIMS2	1.426964004
CAMK2N2	48.10597881	1.421530827	0.216463527	6.567068591	5.13E-11	8.58E-09	CAMK2N2	1.421530827
DUSP4	2579.361541	1.410297382	0.242343994	5.819403062	5.91E-09	5.23E-07	DUSP4	1.410297382
SEMA3E	20.81421702	1.408731546	0.349484879	4.030879824	5.56E-05	0.000884007	SEMA3E	1.408731546
PEG10	137.176294	1.40363634	0.284002687	4.942334723	7.72E-07	2.95E-05	PEG10	1.40363634
INHA	7.860221382	1.403120975	0.310776496	4.514887689	6.34E-06	0.000164377	INHA	1.403120975
PIWIL1	338.8121282	1.400500759	0.334504285	4.186794669	2.83E-05	0.000519579	PIWIL1	1.400500759
IL1R2	488.4129793	1.399915777	0.218014131	6.421215764	1.35E-10	1.90E-08	IL1R2	1.399915777
NXPE2	143.9066308	1.39867287	0.249210808	5.612408552	2.00E-08	1.49E-06	NXPE2	1.39867287
TAFA4	1.677419502	1.394935515	0.481801017	2.895252326	0.003788539	0.020526897	TAFA4	1.394935515
TFF1	5938.13159	1.39278336	0.298934693	4.659155964	3.18E-06	9.16E-05	TFF1	1.39278336
HRK	5.811237955	1.389817132	0.319805887	4.345814723	1.39E-05	0.00030173	HRK	1.389817132
F5	442.1448854	1.387961102	0.282930551	4.905660046	9.31E-07	3.47E-05	F5	1.387961102
NMUR2	17.34289522	1.386900446	0.457081262	3.034253558	0.002411317	0.01471461	NMUR2	1.386900446
CTNNA3	13.30155325	1.382037034	0.294965147	4.685424867	2.79E-06	8.22E-05	CTNNA3	1.382037034
ZIC5	131.690002	1.381445583	0.451004583	3.063041118	0.002191	0.013803375	ZIC5	1.381445583
CALCB	30.56659657	1.378401186	0.469853477	2.933683062	0.003349661	0.018720493	CALCB	1.378401186
NPY1R	80.78315611	1.371883838	0.297604257	4.609758784	4.03E-06	0.000112333	NPY1R	1.371883838
LONRF2	35.51455766	1.369343068	0.329798243	4.152062956	3.29E-05	0.000586859	LONRF2	1.369343068
GFY	2.056724439	1.364591537	0.446956925	3.053071698	0.002265118	0.014154592	GFY	1.364591537
INSL6	6.415441979	1.361656295	0.273057537	4.986701012	6.14E-07	2.45E-05	INSL6	1.361656295
BRINP3	23.26122193	1.360819246	0.430301089	3.162481528	0.001564307	0.010901805	BRINP3	1.360819246
REC114	1.415197078	1.360712343	0.397783155	3.420738976	0.000624512	0.005615225	REC114	1.360712343
MYH8	1.135678693	1.356888443	0.452384845	2.9994118	0.002705014	0.015947526	MYH8	1.356888443
LHX9	2.794009405	1.356454707	0.506596069	2.677586328	0.007415474	0.033278559	LHX9	1.356454707
RAB27B	607.5870739	1.355712728	0.211369026	6.413961185	1.42E-10	1.96E-08	RAB27B	1.355712728
CD109	872.5682036	1.355619433	0.242159857	5.598035327	2.17E-08	1.59E-06	CD109	1.355619433
H4C4	12.2069732	1.35252099	0.326281867	4.145253316	3.39E-05	0.000600352	H4C4	1.35252099
KRT9	2.104899431	1.350270955	0.380119737	3.552225323	0.000381988	0.003908536	KRT9	1.350270955
KCNA1	3.876091796	1.348262911	0.431357498	3.125627621	0.001774261	0.011910397	KCNA1	1.348262911
ANO5	59.3560157	1.347970887	0.287356885	4.690929488	2.72E-06	8.02E-05	ANO5	1.347970887
ITLN1	2877.606292	1.347430713	0.403352511	3.340578464	0.000836041	0.006913817	ITLN1	1.347430713
PLAAT2	55.58041168	1.347214067	0.232755038	5.788119907	7.12E-09	6.09E-07	PLAAT2	1.347214067
AGR2	44823.63174	1.346735182	0.184661393	7.292998081	3.03E-13	9.42E-11	AGR2	1.346735182
CREB3L1	6022.177688	1.343690211	0.198068616	6.783963254	1.17E-11	2.41E-09	CREB3L1	1.343690211
FBXL16	345.7677287	1.34030921	0.202487851	6.619208031	3.61E-11	6.53E-09	FBXL16	1.34030921
MYRFL	39.54698678	1.3232884	0.302714901	4.371401585	1.23E-05	0.00027485	MYRFL	1.3232884
CPS1	262.8640873	1.321813093	0.312014791	4.236379591	2.27E-05	0.000438518	CPS1	1.321813093
VNN2	103.0752185	1.320191819	0.246543632	5.354799902	8.57E-08	5.01E-06	VNN2	1.320191819
GJB5	208.5078572	1.319635846	0.341253137	3.867029197	0.000110169	0.001509992	GJB5	1.319635846
SMIM33	94.30465688	1.317852217	0.271728085	4.849893295	1.24E-06	4.37E-05	SMIM33	1.317852217
CHRM2	59.79703711	1.316682496	0.439233395	2.997683034	0.002720404	0.016016946	CHRM2	1.316682496
ARX	27.45677263	1.314974531	0.357072557	3.682653582	0.000230819	0.002664866	ARX	1.314974531
KCNQ2	11.9641718	1.314963832	0.347575284	3.783248957	0.000154794	0.00196228	KCNQ2	1.314963832
ALPG	55.95694624	1.30859812	0.312880778	4.182417747	2.88E-05	0.000528591	ALPG	1.30859812
GCNT3	4788.488103	1.307539894	0.236285611	5.53372627	3.13E-08	2.16E-06	GCNT3	1.307539894
CCDC190	4.858396091	1.302244464	0.500788664	2.600387264	0.009311861	0.039300733	CCDC190	1.302244464
PTGER2	286.7049925	1.301743712	0.206792957	6.294913174	3.08E-10	3.89E-08	PTGER2	1.301743712
LHFPL4	16.76563615	1.301107414	0.423156449	3.074766829	0.002106672	0.013420572	LHFPL4	1.301107414
COL19A1	7.150283423	1.300075883	0.310597564	4.185724662	2.84E-05	0.000521492	COL19A1	1.300075883
POU5F2	2.705211606	1.297328854	0.363131527	3.572614213	0.000353435	0.003695327	POU5F2	1.297328854
TCEAL2	23.51263397	1.290564234	0.378752918	3.407404071	0.00065584	0.005805589	TCEAL2	1.290564234
CLCA1	9432.072293	1.286239682	0.421609074	3.050787472	0.002282421	0.014217596	CLCA1	1.286239682
IGFBP1	19.62919706	1.285317565	0.360197442	3.568369499	0.00035921	0.003733674	IGFBP1	1.285317565
TEX49	1.806542318	1.276396837	0.357004921	3.575292001	0.000349837	0.00366853	TEX49	1.276396837
SCIN	645.4794246	1.275595693	0.197017001	6.47454629	9.51E-11	1.42E-08	SCIN	1.275595693
GPR27	24.61181763	1.273823283	0.27775307	4.58617175	4.51E-06	0.000123929	GPR27	1.273823283
ERBB4	2.01658093	1.27260226	0.385952162	3.29730569	0.000976172	0.007764685	ERBB4	1.27260226
SLC17A8	2.472513641	1.272416648	0.456443807	2.787674253	0.005308789	0.026163061	SLC17A8	1.272416648
LGI1	3.828794171	1.271825376	0.401170931	3.170282984	0.001522905	0.010697158	LGI1	1.271825376
ACKR4	35.20324948	1.268769602	0.230105925	5.513850202	3.51E-08	2.37E-06	ACKR4	1.268769602
CCDC177	0.884376547	1.266936771	0.432247993	2.931041422	0.003378277	0.018821584	CCDC177	1.266936771
GFI1	219.6731179	1.264750147	0.199575008	6.337217068	2.34E-10	3.03E-08	GFI1	1.264750147
STON1-GTF2A1L	1.023408625	1.263521167	0.461185838	2.739722391	0.00614911	0.028990296	STON1-GTF2A1L	1.263521167
OR10Q1	1.743137264	1.26221168	0.421809645	2.992372733	0.002768181	0.016257583	OR10Q1	1.26221168
HYAL1	501.7417186	1.261732357	0.2523995	4.998949519	5.76E-07	2.34E-05	HYAL1	1.261732357
EPHA8	4.742014309	1.261588701	0.449760295	2.805024619	0.005031274	0.025161412	EPHA8	1.261588701
FABP2	363.219014	1.258243534	0.281844305	4.464321302	8.03E-06	0.000199367	FABP2	1.258243534
LGSN	7.235659026	1.258167289	0.502730264	2.502668687	0.012326087	0.048146995	LGSN	1.258167289
SCEL	88.16891825	1.254342604	0.297829149	4.211618001	2.54E-05	0.00047549	SCEL	1.254342604
TGFBR3L	5.575900353	1.252506325	0.248585779	5.038527658	4.69E-07	1.97E-05	TGFBR3L	1.252506325
SPINK5	209.457786	1.252180848	0.216633398	5.780183764	7.46E-09	6.33E-07	SPINK5	1.252180848
GRIN1	147.3892114	1.250485002	0.242963806	5.146795414	2.65E-07	1.25E-05	GRIN1	1.250485002
HSD17B2	518.9984376	1.249222673	0.241394205	5.175031744	2.28E-07	1.10E-05	HSD17B2	1.249222673
RAMP1	844.9206312	1.248461756	0.260440383	4.793656578	1.64E-06	5.36E-05	RAMP1	1.248461756
PSCA	46.9042226	1.247479263	0.344260638	3.62364768	0.000290477	0.003181605	PSCA	1.247479263
CSPG5	47.47529287	1.245973701	0.186394032	6.684622293	2.32E-11	4.32E-09	CSPG5	1.245973701
RTBDN	5.498037803	1.241740475	0.315966031	3.929980921	8.50E-05	0.001227659	RTBDN	1.241740475
MYH11	11524.92004	1.240688358	0.287528831	4.315005053	1.60E-05	0.00033752	MYH11	1.240688358
SLC22A31	32.75200732	1.239921527	0.320505687	3.868641267	0.000109444	0.0015047	SLC22A31	1.239921527
TAFA1	16.97750855	1.23984653	0.246964652	5.020340032	5.16E-07	2.14E-05	TAFA1	1.23984653
SPDEF	1180.935897	1.239607782	0.272732417	4.545142811	5.49E-06	0.000146301	SPDEF	1.239607782
AQP2	3.401991353	1.235855552	0.358085537	3.451285865	0.000557922	0.005206687	AQP2	1.235855552
SERTM2	11.52221453	1.235333082	0.333193581	3.70755366	0.000209271	0.002474117	SERTM2	1.235333082
VWA3B	29.29917418	1.232314684	0.186962033	6.591256328	4.36E-11	7.58E-09	VWA3B	1.232314684
PLAC8	1835.742696	1.229807994	0.226436255	5.43114438	5.60E-08	3.43E-06	PLAC8	1.229807994
ALOX15B	87.74520293	1.228213767	0.250413254	4.904747442	9.35E-07	3.48E-05	ALOX15B	1.228213767
STXBP5L	11.01206202	1.225229267	0.310267959	3.948939078	7.85E-05	0.001159289	STXBP5L	1.225229267
KIR3DL2	5.002795102	1.224432583	0.324916777	3.768449862	0.000164264	0.002054407	KIR3DL2	1.224432583
MS4A1	128.543549	1.223651763	0.331090813	3.69581914	0.000219179	0.002565581	MS4A1	1.223651763
H4C1	2.4400222	1.22186661	0.406484464	3.005936805	0.00264764	0.015703306	H4C1	1.22186661
FGF5	12.21587022	1.219160812	0.321102062	3.796801562	0.000146575	0.001882216	FGF5	1.219160812
GRID2	1.554833689	1.218386223	0.483510566	2.519875071	0.011739649	0.046429383	GRID2	1.218386223
TPSG1	222.9005705	1.212881621	0.287437879	4.219630433	2.45E-05	0.000463811	TPSG1	1.212881621
H2AC16	7.366966044	1.212521035	0.342859383	3.536496584	0.000405472	0.004080506	H2AC16	1.212521035
LEP	7.20987223	1.211614013	0.368413737	3.288731908	0.001006398	0.007932242	LEP	1.211614013
FBXW10	2.576716232	1.211169316	0.362724838	3.339085691	0.000840546	0.006944598	FBXW10	1.211169316
A4GNT	1.100603755	1.210267391	0.37248974	3.249129473	0.001157588	0.00877825	A4GNT	1.210267391
TAS2R13	1.364552927	1.207893771	0.47572454	2.539061303	0.011115035	0.044654545	TAS2R13	1.207893771
H3C12	7.548284871	1.207225161	0.292517232	4.127022375	3.67E-05	0.000637872	H3C12	1.207225161
ALDH1A2	82.06408891	1.207161152	0.318671824	3.788101301	0.000151803	0.001933916	ALDH1A2	1.207161152
SLC16A7	169.7513244	1.206136607	0.232747062	5.182177573	2.19E-07	1.07E-05	SLC16A7	1.206136607
INSM2	0.656111661	1.201782764	0.461564831	2.603713895	0.00922197	0.039037964	INSM2	1.201782764
HEPACAM2	653.4021689	1.201395901	0.318438809	3.772768477	0.000161446	0.002027745	HEPACAM2	1.201395901
CGA	1.438067849	1.197033257	0.425265562	2.814790015	0.004880911	0.024636717	CGA	1.197033257
H2AC12	8.639595919	1.193481359	0.308604575	3.867348239	0.000110025	0.001509992	H2AC12	1.193481359
HES7	6.645029475	1.192291262	0.308354881	3.866620358	0.000110354	0.001510899	HES7	1.192291262
MOGAT1	2.94798106	1.183257847	0.284255274	4.162659257	3.15E-05	0.000566532	MOGAT1	1.183257847
INSYN2B	17.00453685	1.182644663	0.287121772	4.118965468	3.81E-05	0.000652913	INSYN2B	1.182644663
H4C3	8.26424629	1.182168566	0.312853837	3.778660915	0.000157674	0.00199308	H4C3	1.182168566
ERFE	109.9897945	1.181812382	0.217081353	5.444099038	5.21E-08	3.26E-06	ERFE	1.181812382
DAPK1	1025.940467	1.181585356	0.193308179	6.112443668	9.81E-10	1.06E-07	DAPK1	1.181585356
H2BC17	8.589733826	1.180636119	0.291099527	4.055781643	5.00E-05	0.000810011	H2BC17	1.180636119
IFI44L	596.4025253	1.179575408	0.236838492	4.980505485	6.34E-07	2.51E-05	IFI44L	1.179575408
RDH8	2.366164245	1.175713429	0.37053566	3.173010202	0.001508672	0.010618224	RDH8	1.175713429
NEFM	7.842360558	1.172269324	0.282076571	4.155854984	3.24E-05	0.000578371	NEFM	1.172269324
ADGRG6	1248.071932	1.171234629	0.18357781	6.380044691	1.77E-10	2.36E-08	ADGRG6	1.171234629
TAS2R50	1.23116071	1.170472669	0.452870797	2.584562037	0.009750276	0.040645335	TAS2R50	1.170472669
SERPINB7	19.02667662	1.167924127	0.370841686	3.149387381	0.001636132	0.011258619	SERPINB7	1.167924127
GREB1L	47.84613162	1.165858123	0.333611538	3.494657678	0.00047467	0.004622035	GREB1L	1.165858123
EGF	164.9442386	1.164550084	0.332707105	3.500226073	0.000464864	0.004544024	EGF	1.164550084
PCDHB8	24.72566321	1.164506216	0.306908529	3.794310373	0.000148054	0.001894455	PCDHB8	1.164506216
SYT12	42.8761168	1.158319085	0.219570913	5.275375821	1.32E-07	7.11E-06	SYT12	1.158319085
ZNF728	1.795885444	1.157668207	0.399997974	2.894185177	0.003801439	0.020544628	ZNF728	1.157668207
FABP4	74.45517562	1.156935407	0.306301354	3.777114899	0.000158656	0.002003741	FABP4	1.156935407
GPAT2	71.29796147	1.156278752	0.24452965	4.728583018	2.26E-06	7.07E-05	GPAT2	1.156278752
PHOX2B	4.873760679	1.15287941	0.437609991	2.634490604	0.008426364	0.036536964	PHOX2B	1.15287941
ATP1A2	92.77725764	1.152464317	0.322618033	3.572225356	0.000353961	0.003697626	ATP1A2	1.152464317
CADM2	8.192510468	1.151020814	0.373539323	3.081391284	0.002060357	0.013234377	CADM2	1.151020814
CA1	296.623582	1.149840356	0.432888406	2.656205017	0.007902555	0.034812102	CA1	1.149840356
CP	107.5021721	1.148946714	0.265619038	4.32554354	1.52E-05	0.000323323	CP	1.148946714
ST8SIA3	2.090809317	1.14767579	0.405704057	2.828849676	0.004671564	0.02383116	ST8SIA3	1.14767579
H2AC13	17.74486071	1.146696611	0.237767672	4.822760819	1.42E-06	4.83E-05	H2AC13	1.146696611
CDRT1	20.97658942	1.146165295	0.219751464	5.215734521	1.83E-07	9.35E-06	CDRT1	1.146165295
MAGEA8	1.784281343	1.141017318	0.39685242	2.875167848	0.004038128	0.021432674	MAGEA8	1.141017318
SPON1	1709.248224	1.13938417	0.221979172	5.132842692	2.85E-07	1.33E-05	SPON1	1.13938417
C17orf78	30.84279485	1.138211524	0.381518199	2.983374125	0.002850893	0.016586842	C17orf78	1.138211524
RNF125	403.0225883	1.138047671	0.145004987	7.848334716	4.22E-15	1.78E-12	RNF125	1.138047671
KIF19	121.4051608	1.136379196	0.299939632	3.788693033	0.000151442	0.00193083	KIF19	1.136379196
HSD3B2	15.28664777	1.135645941	0.442146939	2.568480837	0.010214536	0.041951797	HSD3B2	1.135645941
SLC2A2	2.859865426	1.135342887	0.4060613	2.795988898	0.005174118	0.025663508	SLC2A2	1.135342887
ULBP2	106.1668104	1.132503843	0.222748788	5.084220012	3.69E-07	1.63E-05	ULBP2	1.132503843
CAPN9	383.633772	1.132241237	0.271333079	4.172883156	3.01E-05	0.00054613	CAPN9	1.132241237
WDR49	1.603265394	1.131973	0.386185892	2.931160936	0.003376978	0.018821584	WDR49	1.131973
CHST6	134.2641125	1.131917542	0.209326784	5.407418597	6.39E-08	3.84E-06	CHST6	1.131917542
RNF152	281.3405444	1.129695656	0.160779989	7.026344881	2.12E-12	5.37E-10	RNF152	1.129695656
FCRL3	47.9724457	1.129515743	0.260191834	4.341088359	1.42E-05	0.00030616	FCRL3	1.129515743
REP15	26.185326	1.12704429	0.288447571	3.907276067	9.33E-05	0.001326556	REP15	1.12704429
BARX2	292.2194723	1.126065116	0.246278626	4.572321743	4.82E-06	0.000130308	BARX2	1.126065116
SCRG1	15.32842232	1.123194701	0.312214672	3.597507747	0.000321281	0.003432032	SCRG1	1.123194701
ZIC2	290.9314894	1.121250201	0.370885213	3.023173101	0.002501391	0.015067863	ZIC2	1.121250201
CCBE1	59.3988932	1.114815944	0.277989037	4.01028744	6.06E-05	0.000951105	CCBE1	1.114815944
ST6GALNAC1	5884.773882	1.114704581	0.208772322	5.33933125	9.33E-08	5.33E-06	ST6GALNAC1	1.114704581
CRYBA2	14.98808941	1.114044247	0.293880507	3.790806877	0.000150159	0.001917228	CRYBA2	1.114044247
PLP1	27.49348297	1.114004274	0.348818042	3.193654401	0.001404842	0.010075519	PLP1	1.114004274
NR1H4	52.76494076	1.113145112	0.355066832	3.135029833	0.001718366	0.011645464	NR1H4	1.113145112
PDE10A	225.1060779	1.113131504	0.211639864	5.259555001	1.44E-07	7.64E-06	PDE10A	1.113131504
TFAP2A	260.0674929	1.10966148	0.250219618	4.434750122	9.22E-06	0.000219865	TFAP2A	1.10966148
FGFR2	774.6796406	1.109496809	0.198430115	5.591373116	2.25E-08	1.64E-06	FGFR2	1.109496809
TMEM61	33.88034282	1.108989111	0.249156594	4.450972344	8.55E-06	0.000208954	TMEM61	1.108989111
IGFALS	46.40463041	1.108247205	0.319850856	3.464887419	0.000530453	0.005027111	IGFALS	1.108247205
PAX6	33.07748997	1.108058756	0.314082915	3.527917953	0.000418842	0.004188892	PAX6	1.108058756
TMEM151A	33.41785937	1.10656252	0.279919001	3.953152581	7.71E-05	0.001144779	TMEM151A	1.10656252
MGAT4C	3.129333835	1.105322804	0.408679726	2.704618641	0.006838285	0.031379616	MGAT4C	1.105322804
ADRB1	48.47031228	1.10490841	0.240928908	4.586035021	4.52E-06	0.000123929	ADRB1	1.10490841
TPO	32.98136204	1.104223249	0.245667434	4.494788876	6.96E-06	0.000177331	TPO	1.104223249
CHRM1	58.31980618	1.10418029	0.263246318	4.194475729	2.74E-05	0.000506481	CHRM1	1.10418029
TAS2R43	1.411931816	1.101737033	0.400516433	2.750791084	0.005945155	0.028269393	TAS2R43	1.101737033
SYNGR4	20.01554557	1.094053904	0.261800401	4.178961908	2.93E-05	0.000535027	SYNGR4	1.094053904
TCP11	22.35570133	1.092588005	0.388375721	2.813224273	0.004904743	0.024735872	TCP11	1.092588005
MEGF6	1182.172888	1.092555616	0.161859085	6.750041987	1.48E-11	2.91E-09	MEGF6	1.092555616
ERFL	26.00576602	1.090686679	0.175663742	6.208945953	5.33E-10	6.22E-08	ERFL	1.090686679
MUC17	3878.89937	1.090242513	0.365111091	2.986056957	0.002826	0.016502485	MUC17	1.090242513
CA2	2025.716994	1.089670405	0.241872322	4.505147169	6.63E-06	0.000171098	CA2	1.089670405
PRODH	171.8755575	1.089437139	0.260062191	4.189140814	2.80E-05	0.000515924	PRODH	1.089437139
SCN7A	60.22395625	1.089367649	0.350895885	3.104532412	0.0019058	0.012523024	SCN7A	1.089367649
NRAP	16.49141504	1.088074232	0.337793284	3.221124527	0.001276887	0.009433517	NRAP	1.088074232
ACHE	532.4969681	1.087811188	0.208973541	5.205497232	1.93E-07	9.71E-06	ACHE	1.087811188
MAMLD1	148.5201347	1.086246229	0.189345159	5.736857683	9.64E-09	7.95E-07	MAMLD1	1.086246229
ZNF804A	9.869827347	1.085611382	0.234590827	4.627680442	3.70E-06	0.000104186	ZNF804A	1.085611382
NPR3	144.6647278	1.081397226	0.26820201	4.032025062	5.53E-05	0.000881232	NPR3	1.081397226
CCN6	90.75607417	1.08000926	0.398219966	2.712092194	0.006685999	0.03093068	CCN6	1.08000926
ANKRD45	5.741013371	1.078515322	0.298913096	3.608123351	0.00030842	0.003334848	ANKRD45	1.078515322
NRXN1	18.30448464	1.078201003	0.359943457	2.995473268	0.002740193	0.016128098	NRXN1	1.078201003
GRIP2	115.2532955	1.077360406	0.223807472	4.813782124	1.48E-06	5.01E-05	GRIP2	1.077360406
INSYN2A	11.90904726	1.074610697	0.202691739	5.301699538	1.15E-07	6.29E-06	INSYN2A	1.074610697
IRX3	56.52560992	1.073790658	0.294307692	3.648530729	0.000263744	0.002947085	IRX3	1.073790658
NEURL1	560.7144639	1.072887124	0.261529916	4.102349508	4.09E-05	0.000690931	NEURL1	1.072887124
SAMD7	1.184192198	1.071544107	0.428988302	2.49783992	0.01249526	0.048636285	SAMD7	1.071544107
CELA3B	1.110092069	1.069343986	0.417563718	2.560912121	0.010439776	0.04262447	CELA3B	1.069343986
PAX5	150.4764941	1.068101781	0.315705538	3.383221551	0.000716408	0.006172185	PAX5	1.068101781
CBFA2T3	322.1915368	1.067604306	0.26345317	4.052349434	5.07E-05	0.000819899	CBFA2T3	1.067604306
XIRP1	33.72622472	1.066202566	0.247910024	4.300764245	1.70E-05	0.000353216	XIRP1	1.066202566
AGBL1	2.055168424	1.065592036	0.426077809	2.50093296	0.012386662	0.048330346	AGBL1	1.065592036
SYT4	8.623647578	1.064355543	0.386948638	2.750637784	0.005947937	0.028275038	SYT4	1.064355543
EML5	12.20896021	1.063673139	0.247304022	4.301074971	1.70E-05	0.000353134	EML5	1.063673139
NPAS3	18.52535182	1.061340077	0.236584579	4.486091541	7.25E-06	0.000183917	NPAS3	1.061340077
MMP28	384.0708957	1.060583735	0.211762125	5.008373119	5.49E-07	2.24E-05	MMP28	1.060583735
FCER2	22.03759239	1.056174427	0.334160881	3.160676446	0.001574032	0.010939216	FCER2	1.056174427
RADIL	32.42904967	1.055846107	0.224920928	4.694299091	2.68E-06	7.94E-05	RADIL	1.055846107
PCK1	2077.682784	1.054324535	0.23111497	4.561904983	5.07E-06	0.000136321	PCK1	1.054324535
DNAAF3	27.98614461	1.050288544	0.201518222	5.211878768	1.87E-07	9.49E-06	DNAAF3	1.050288544
ANO1	1553.333665	1.047271523	0.186454111	5.616778926	1.95E-08	1.47E-06	ANO1	1.047271523
EPHX3	38.49279237	1.046144245	0.21954022	4.76515986	1.89E-06	5.98E-05	EPHX3	1.046144245
ANPEP	3743.933387	1.045876669	0.263401412	3.970657027	7.17E-05	0.001087516	ANPEP	1.045876669
CCR9	7.387524565	1.045425679	0.245320247	4.261473294	2.03E-05	0.000400606	CCR9	1.045425679
UGT2B7	206.1533492	1.044047815	0.277530764	3.761917422	0.000168616	0.00209705	UGT2B7	1.044047815
SLC6A15	3.970823415	1.043690569	0.383539308	2.721208875	0.006504365	0.030246747	SLC6A15	1.043690569
SDR16C5	759.0380279	1.043608343	0.274392432	3.803342302	0.000142757	0.00184667	SDR16C5	1.043608343
BTBD17	1.4645712	1.043467594	0.384450113	2.714182044	0.006643964	0.030798938	BTBD17	1.043467594
CLCA4	574.5366258	1.042428866	0.389922916	2.673422938	0.007508152	0.033566972	CLCA4	1.042428866
PI16	54.11458796	1.042026334	0.329013515	3.167123193	0.001539551	0.010780256	PI16	1.042026334
KCNG3	9.783845094	1.04140879	0.27252339	3.821355632	0.00013272	0.001747903	KCNG3	1.04140879
GPM6A	41.94593587	1.040586193	0.393132862	2.646907179	0.008123165	0.035554143	GPM6A	1.040586193
FCRL1	21.2567638	1.040066672	0.350825995	2.964622595	0.003030545	0.017381007	FCRL1	1.040066672
SECTM1	1045.121007	1.039798277	0.194609938	5.342986536	9.14E-08	5.26E-06	SECTM1	1.039798277
SULT1C2	635.9492043	1.039285557	0.23014247	4.515835596	6.31E-06	0.000164124	SULT1C2	1.039285557
RASGEF1A	176.4750395	1.03902188	0.285663204	3.63722687	0.000275589	0.003054404	RASGEF1A	1.03902188
GALR1	2.412005481	1.034485549	0.391954441	2.63930049	0.008307731	0.036138832	GALR1	1.034485549
KRT2	3.286064037	1.031889348	0.379023238	2.72249626	0.006479077	0.030160808	KRT2	1.031889348
DTHD1	19.97275561	1.026162088	0.264892703	3.873878284	0.000107117	0.001480754	DTHD1	1.026162088
SLC7A14	5.893284676	1.025850167	0.387971186	2.64414009	0.008189875	0.035796361	SLC7A14	1.025850167
SLC1A1	820.990486	1.025363704	0.166772202	6.148289039	7.83E-10	8.79E-08	SLC1A1	1.025363704
PTCHD1	31.81954955	1.024374658	0.319271099	3.208479135	0.00133439	0.009747757	PTCHD1	1.024374658
ATP13A4	62.20586613	1.023063149	0.250062243	4.091233991	4.29E-05	0.00071738	ATP13A4	1.023063149
FCRLA	43.56271547	1.021805787	0.283572891	3.603326759	0.00031417	0.003372334	FCRLA	1.021805787
ACTL6B	1.200089919	1.021314514	0.403522542	2.530997425	0.011373868	0.04539813	ACTL6B	1.021314514
ST3GAL4	1948.781938	1.021078077	0.218637414	4.670189152	3.01E-06	8.79E-05	ST3GAL4	1.021078077
CHST4	171.7833127	1.020833712	0.387818855	2.632243635	0.008482301	0.036691077	CHST4	1.020833712
SCN9A	68.97261336	1.019490552	0.22733489	4.484531835	7.31E-06	0.000184476	SCN9A	1.019490552
IQGAP2	2030.491641	1.018873761	0.149076904	6.834551376	8.23E-12	1.80E-09	IQGAP2	1.018873761
TCN1	1145.066236	1.016998009	0.37632901	2.702417251	0.006883732	0.031547322	TCN1	1.016998009
AC008687.4	5.797048384	1.011186467	0.242312961	4.173059762	3.01E-05	0.00054613	AC008687.4	1.011186467
SLN	13.6748116	1.011145132	0.312445122	3.236232733	0.001211186	0.00904977	SLN	1.011145132
MIA	1.939209618	1.010979934	0.377232469	2.679991823	0.007362396	0.033115832	MIA	1.010979934
NCR1	6.767412101	1.010922044	0.2699435	3.744939387	0.000180437	0.002206112	NCR1	1.010922044
LRRC73	47.2441371	1.005772314	0.181577655	5.539075342	3.04E-08	2.11E-06	LRRC73	1.005772314
PLA2G2D	99.21800284	1.004684934	0.311929453	3.220872296	0.001278011	0.009433517	PLA2G2D	1.004684934
ROPN1B	5.047068914	1.004389425	0.252515234	3.977539926	6.96E-05	0.001061977	ROPN1B	1.004389425
FAM189A2	48.79427703	1.003742713	0.208829042	4.806528356	1.54E-06	5.14E-05	FAM189A2	1.003742713
ICAM5	29.08475764	1.003151785	0.197118625	5.089076609	3.60E-07	1.59E-05	ICAM5	1.003151785
TNFSF9	426.4515597	1.00272547	0.235308427	4.261324092	2.03E-05	0.000400606	TNFSF9	1.00272547
TRIB2	1126.54828	1.000444205	0.155952677	6.415049897	1.41E-10	1.96E-08	TRIB2	1.000444205
PLCL2	263.7558696	0.998533894	0.16667537	5.990890525	2.09E-09	2.09E-07	PLCL2	0.998533894
GALNT5	3128.907931	0.996254653	0.139182756	7.157888512	8.19E-13	2.20E-10	GALNT5	0.996254653
MS4A8	375.1247392	0.995254204	0.24071016	4.134658067	3.55E-05	0.000623705	MS4A8	0.995254204
KLRC1	12.82723736	0.994829307	0.237092362	4.195956791	2.72E-05	0.000504236	KLRC1	0.994829307
SERPINB5	3212.378754	0.994439044	0.245360499	4.052971233	5.06E-05	0.000818469	SERPINB5	0.994439044
PRIMA1	42.69808663	0.991064637	0.330988077	2.994260844	0.002751106	0.016176213	PRIMA1	0.991064637
NXPE1	789.1527215	0.989627395	0.283787459	3.487213274	0.000488082	0.004724079	NXPE1	0.989627395
ANO7	428.6640815	0.988904917	0.233970912	4.226614782	2.37E-05	0.000454815	ANO7	0.988904917
HSD17B1	17.99781066	0.988639808	0.21271877	4.647637853	3.36E-06	9.55E-05	HSD17B1	0.988639808
NTSR1	130.1818915	0.988262176	0.310805748	3.179677929	0.001474388	0.010443289	NTSR1	0.988262176
FSIP1	32.55189764	0.984612796	0.213636105	4.60883143	4.05E-06	0.000112658	FSIP1	0.984612796
KYNU	230.0151377	0.98301531	0.188539989	5.213829255	1.85E-07	9.42E-06	KYNU	0.98301531
PLAAT4	1509.078822	0.981768864	0.211076611	4.651244203	3.30E-06	9.45E-05	PLAAT4	0.981768864
RGS11	93.0032271	0.98107389	0.199375493	4.920734617	8.62E-07	3.24E-05	RGS11	0.98107389
UPK3A	87.86911886	0.979834587	0.293590984	3.337413757	0.00084562	0.006976755	UPK3A	0.979834587
NEUROD2	3.002133098	0.977111354	0.313259961	3.119170902	0.001813607	0.012076343	NEUROD2	0.977111354
PRPH	18.71955362	0.975508227	0.28363262	3.439337225	0.00058314	0.005382507	PRPH	0.975508227
TTC24	7.87607655	0.974677502	0.293593141	3.319823821	0.000900743	0.007315748	TTC24	0.974677502
KISS1R	11.55881905	0.973842042	0.299045209	3.256504406	0.001127932	0.008634647	KISS1R	0.973842042
CNTFR	51.2049009	0.973620242	0.350242745	2.779844137	0.005438499	0.026538111	CNTFR	0.973620242
DHRS9	684.125836	0.973080907	0.294348879	3.305876036	0.0009468	0.007595828	DHRS9	0.973080907
MEP1B	39.93113055	0.972865537	0.290916509	3.344140012	0.000825381	0.006838428	MEP1B	0.972865537
C8G	69.0638071	0.972248586	0.196011702	4.960155837	7.04E-07	2.76E-05	C8G	0.972248586
SAMD9L	888.8975114	0.972203517	0.167821078	5.793095421	6.91E-09	5.97E-07	SAMD9L	0.972203517
CCN5	43.82411188	0.971045298	0.309945605	3.132953923	0.001730566	0.01171023	CCN5	0.971045298
LRRIQ4	61.52276725	0.970875437	0.177599857	5.466645361	4.59E-08	2.96E-06	LRRIQ4	0.970875437
INA	16.65174002	0.969730963	0.282571754	3.431804308	0.00059958	0.005477195	INA	0.969730963
PADI3	103.693091	0.969325478	0.363128476	2.669373351	0.007599293	0.033854868	PADI3	0.969325478
GNE	3186.560653	0.968262753	0.165408745	5.853757919	4.81E-09	4.35E-07	GNE	0.968262753
EPGN	4.773297367	0.966361998	0.280109706	3.449941139	0.000560709	0.005224438	EPGN	0.966361998
NT5E	2889.16897	0.965147566	0.169348088	5.699193773	1.20E-08	9.65E-07	NT5E	0.965147566
H1-2	778.5297857	0.964845662	0.177445833	5.437409529	5.41E-08	3.33E-06	H1-2	0.964845662
NOL4	15.02082715	0.964255406	0.364445983	2.645811586	0.008149519	0.035651884	NOL4	0.964255406
CXCR5	2.989760994	0.964104687	0.355320983	2.713334515	0.006660983	0.030837497	CXCR5	0.964104687
C17orf64	1.131297924	0.963641662	0.335393648	2.873166104	0.004063804	0.021498129	C17orf64	0.963641662
RARRES1	1202.320166	0.961747945	0.224823515	4.277790726	1.89E-05	0.00038318	RARRES1	0.961747945
SMIM31	759.3787977	0.961728515	0.175647982	5.475317774	4.37E-08	2.85E-06	SMIM31	0.961728515
CLEC17A	14.21425707	0.961700751	0.280166215	3.432607853	0.000597806	0.005469447	CLEC17A	0.961700751
ZNF578	21.15089663	0.960210038	0.245483429	3.911506538	9.17E-05	0.001307724	ZNF578	0.960210038
PDC	1.911842061	0.95726433	0.315104916	3.037922549	0.002382152	0.01460273	PDC	0.95726433
HOXC9	19.8003341	0.956820088	0.287853414	3.323983816	0.000887413	0.007237341	HOXC9	0.956820088
UNC5A	39.27483837	0.955683943	0.270542563	3.532471683	0.000411694	0.00412439	UNC5A	0.955683943
ANGPTL1	91.44533496	0.953424576	0.311645846	3.059320666	0.002218396	0.013926464	ANGPTL1	0.953424576
WNT8B	10.04536318	0.95323174	0.221239037	4.30860554	1.64E-05	0.000344148	WNT8B	0.95323174
ABCG5	35.42345186	0.951808987	0.246379437	3.863183542	0.000111919	0.001527041	ABCG5	0.951808987
DES	6096.670483	0.95083445	0.342530417	2.775912449	0.005504703	0.026749989	DES	0.95083445
DNAH11	21.29940547	0.950151882	0.233315902	4.07238373	4.65E-05	0.000763596	DNAH11	0.950151882
MAMDC2	50.90441733	0.948775221	0.292277983	3.24613989	0.001169813	0.008844383	MAMDC2	0.948775221
BHLHE41	814.2857846	0.946016727	0.16931309	5.587380897	2.31E-08	1.67E-06	BHLHE41	0.946016727
ANXA1	3861.407594	0.943208058	0.159185063	5.925229673	3.12E-09	2.94E-07	ANXA1	0.943208058
FAM83A	90.63973228	0.943032322	0.290519457	3.24602122	0.001170301	0.008844383	FAM83A	0.943032322
LHFPL3	41.11607117	0.940749158	0.282750423	3.327136168	0.000877435	0.007174548	LHFPL3	0.940749158
CXCL5	833.8406031	0.940451892	0.338726	2.776438457	0.005495804	0.026727946	CXCL5	0.940451892
BMPR1B	49.67810483	0.939829757	0.279104144	3.367308502	0.000759057	0.006442535	BMPR1B	0.939829757
MMRN1	151.7778992	0.938696931	0.27445817	3.420182145	0.000625792	0.005618738	MMRN1	0.938696931
EPHA4	387.489892	0.937567123	0.220068375	4.260344646	2.04E-05	0.000401473	EPHA4	0.937567123
SIDT1	651.0618039	0.936901025	0.155250875	6.034755196	1.59E-09	1.65E-07	SIDT1	0.936901025
AGAP2	203.4469885	0.935259857	0.183101918	5.107864872	3.26E-07	1.47E-05	AGAP2	0.935259857
AMH	110.4548288	0.934662271	0.273790963	3.41378057	0.000640682	0.005717099	AMH	0.934662271
TRPA1	318.6593727	0.934476639	0.244024367	3.829439863	0.000128435	0.001711376	TRPA1	0.934476639
ANKRD55	4.587159221	0.932347795	0.251037512	3.713977988	0.000204027	0.002426684	ANKRD55	0.932347795
KIAA0319	172.7909475	0.931875902	0.232001022	4.016688775	5.90E-05	0.000928935	KIAA0319	0.931875902
HYAL4	2.487144543	0.930999293	0.302848064	3.074146428	0.002111058	0.013428632	HYAL4	0.930999293
RETNLB	625.9367363	0.930993353	0.335063245	2.778560068	0.005460042	0.02660513	RETNLB	0.930993353
CBR3	54.39296805	0.930844765	0.153310413	6.071634329	1.27E-09	1.35E-07	CBR3	0.930844765
TINCR	38.23953618	0.929181368	0.223935575	4.149324496	3.33E-05	0.000591546	TINCR	0.929181368
DNER	21.32732743	0.928496875	0.266845908	3.479524495	0.000502304	0.004819414	DNER	0.928496875
OGN	150.8188477	0.928138186	0.342347745	2.711097707	0.006706086	0.030981559	OGN	0.928138186
IL17REL	18.29610665	0.926636392	0.306110908	3.027126335	0.002468907	0.014938197	IL17REL	0.926636392
BIRC3	1928.752132	0.925722985	0.164469551	5.628537176	1.82E-08	1.39E-06	BIRC3	0.925722985
PDE4C	4.616219453	0.925058499	0.295841043	3.126876811	0.001766739	0.011889364	PDE4C	0.925058499
SLC9A4	7.743579756	0.923975608	0.31910754	2.895499141	0.003785561	0.020522394	SLC9A4	0.923975608
OSR1	60.68206733	0.922998171	0.245596153	3.75819474	0.000171144	0.002119502	OSR1	0.922998171
KCNMA1	638.8626079	0.922832765	0.240534082	3.836598769	0.00012475	0.001675658	KCNMA1	0.922832765
IKZF2	188.9179495	0.922463008	0.153014139	6.028612855	1.65E-09	1.68E-07	IKZF2	0.922463008
NDUFA4L2	856.4789119	0.922303546	0.214825934	4.293259788	1.76E-05	0.000362825	NDUFA4L2	0.922303546
GK3P	2.057716196	0.920760813	0.3224739	2.855303365	0.004299574	0.022437845	GK3P	0.920760813
RNF148	4.751816125	0.916691637	0.233814105	3.920600251	8.83E-05	0.001270585	RNF148	0.916691637
TAS2R19	5.194551498	0.916512134	0.244587623	3.747172981	0.000178839	0.002194862	TAS2R19	0.916512134
RAB3C	38.95276768	0.91648598	0.285800044	3.206738413	0.00134249	0.009782734	RAB3C	0.91648598
FCRL2	34.46046558	0.916116891	0.274604436	3.336132897	0.000849525	0.006997805	FCRL2	0.916116891
CR2	164.5268494	0.915781725	0.315424025	2.903335358	0.00369211	0.020182474	CR2	0.915781725
LCK	735.2449092	0.915347629	0.203744183	4.492631966	7.03E-06	0.000178612	LCK	0.915347629
CREG2	57.20772448	0.915202614	0.26425162	3.463375598	0.000533443	0.005047347	CREG2	0.915202614
GPR21	5.649484875	0.914810881	0.257669523	3.550326291	0.000384754	0.003920995	GPR21	0.914810881
LCN1	2.378184362	0.913913105	0.304728592	2.999105196	0.002707738	0.01595297	LCN1	0.913913105
AGBL4	17.08532559	0.912805104	0.280446828	3.254824136	0.001134626	0.008659708	AGBL4	0.912805104
TRAT1	27.15321531	0.912630446	0.224152548	4.071470308	4.67E-05	0.000765887	TRAT1	0.912630446
NKX3-1	58.61139456	0.912545847	0.205153204	4.448118909	8.66E-06	0.000211166	NKX3-1	0.912545847
H4C5	36.92876257	0.910374192	0.239500318	3.801139806	0.000144032	0.001855115	H4C5	0.910374192
NXPE4	1171.60659	0.909511584	0.326724614	2.783725328	0.005373852	0.026370262	NXPE4	0.909511584
ONECUT2	280.8138721	0.908891955	0.229666047	3.957450249	7.58E-05	0.001127215	ONECUT2	0.908891955
MYBPC1	39.48134822	0.908119237	0.250764595	3.621401321	0.000293012	0.003199477	MYBPC1	0.908119237
CCDC141	12.4150596	0.906238825	0.240407995	3.769586881	0.000163518	0.002046515	CCDC141	0.906238825
AGPAT4	351.3056425	0.905997421	0.162020693	5.591862393	2.25E-08	1.64E-06	AGPAT4	0.905997421
H2AC17	1.077087729	0.904942221	0.346206587	2.613879272	0.008952066	0.038228559	H2AC17	0.904942221
DPY19L2	21.53917624	0.902986005	0.224686155	4.018876933	5.85E-05	0.000923326	DPY19L2	0.902986005
ATRNL1	25.48049861	0.902364664	0.279980911	3.22295067	0.001268774	0.009395557	ATRNL1	0.902364664
BEGAIN	53.48784844	0.902256278	0.186371508	4.841170666	1.29E-06	4.51E-05	BEGAIN	0.902256278
CELF4	7.34413584	0.901643386	0.256094861	3.520739867	0.000430345	0.00427256	CELF4	0.901643386
GIPR	109.4844178	0.901377173	0.189104223	4.766562886	1.87E-06	5.95E-05	GIPR	0.901377173
PIGR	113998.6351	0.900427611	0.292605407	3.077276051	0.002089017	0.013347113	PIGR	0.900427611
TKTL2	1.387405522	0.899748889	0.346526154	2.596481906	0.009418387	0.039627884	TKTL2	0.899748889
NFATC1	282.6002999	0.89892695	0.167740933	5.359019625	8.37E-08	4.91E-06	NFATC1	0.89892695
MTNR1A	14.96656889	0.895261984	0.266121311	3.364112328	0.000767903	0.006492736	MTNR1A	0.895261984
PTGS2	738.5197607	0.893797152	0.24974739	3.578804778	0.000345169	0.003626015	PTGS2	0.893797152
KCNA6	11.82238555	0.89333826	0.297859079	2.999197679	0.002706916	0.01595297	KCNA6	0.89333826
ZBTB16	136.1021382	0.893268553	0.279293433	3.198315636	0.001382329	0.009962437	ZBTB16	0.893268553
TLE6	64.07700322	0.89321896	0.176841743	5.050950905	4.40E-07	1.86E-05	TLE6	0.89321896
AHNAK2	1640.397041	0.892523911	0.215765196	4.136551797	3.53E-05	0.00062047	AHNAK2	0.892523911
ENTPD3	45.0812533	0.892157442	0.243487498	3.664079056	0.00024823	0.002817787	ENTPD3	0.892157442
MT1E	1399.672508	0.888198295	0.224384304	3.958379801	7.55E-05	0.001127215	MT1E	0.888198295
DPPA4	2.024331396	0.886325981	0.339335541	2.61194562	0.009002857	0.038371486	DPPA4	0.886325981
EPHA5	3.388014021	0.885198957	0.306445537	2.888601239	0.003869594	0.020787194	EPHA5	0.885198957
GAP43	38.01799933	0.884534989	0.284265205	3.111654094	0.001860423	0.012320787	GAP43	0.884534989
MEIS2	247.8294797	0.878914534	0.193558313	4.540825558	5.60E-06	0.000149105	MEIS2	0.878914534
MMP7	3400.11657	0.87887398	0.266400209	3.299073916	0.000970044	0.007731734	MMP7	0.87887398
FOXD1	61.42024569	0.878067512	0.326587688	2.688611804	0.00717498	0.032490112	FOXD1	0.878067512
KCTD12	2467.075946	0.87778423	0.174366466	5.034134432	4.80E-07	2.01E-05	KCTD12	0.87778423
C2CD4B	251.0110854	0.877078822	0.226151928	3.878272587	0.000105201	0.001463398	C2CD4B	0.877078822
TENT5A	1284.694317	0.876737625	0.127911779	6.85423681	7.17E-12	1.59E-09	TENT5A	0.876737625
SERPINA3	3.185547483	0.87665319	0.340986261	2.570934052	0.010142464	0.041801103	SERPINA3	0.87665319
SIX4	77.02979269	0.874779673	0.211522563	4.135632907	3.54E-05	0.000621724	SIX4	0.874779673
TEX101	5.083592385	0.873621612	0.275268589	3.173706145	0.00150506	0.010605435	TEX101	0.873621612
UGT2B15	155.3282189	0.87354453	0.283854091	3.077442104	0.002087854	0.013347113	UGT2B15	0.87354453
ERN2	3430.675686	0.873470695	0.164171841	5.320465974	1.04E-07	5.80E-06	ERN2	0.873470695
GBP4	1768.54873	0.87320369	0.209843509	4.16121372	3.17E-05	0.000568398	GBP4	0.87320369
GBP5	482.875414	0.872186338	0.219017608	3.98226583	6.83E-05	0.001043769	GBP5	0.872186338
C5orf46	27.36719449	0.871102065	0.297657698	2.926522887	0.003427743	0.01899514	C5orf46	0.871102065
KIAA0513	663.648348	0.86941613	0.131630774	6.604961033	3.98E-11	7.11E-09	KIAA0513	0.86941613
ARSJ	464.4086804	0.868712234	0.176197319	4.930337406	8.21E-07	3.12E-05	ARSJ	0.868712234
H4C8	102.5368181	0.868578419	0.195926042	4.433195354	9.28E-06	0.000220567	H4C8	0.868578419
RGS13	24.23780871	0.868299576	0.277101957	3.133502148	0.001727337	0.011692841	RGS13	0.868299576
RSPO3	143.8251252	0.867812399	0.247895937	3.500712479	0.000464016	0.004538242	RSPO3	0.867812399
LYZ	19659.06655	0.866978494	0.266762859	3.249997004	0.001154062	0.008755262	LYZ	0.866978494
AK7	123.0874493	0.866934188	0.145340216	5.964861028	2.45E-09	2.38E-07	AK7	0.866934188
CDH15	14.39032282	0.865882027	0.216040271	4.007965836	6.12E-05	0.000958804	CDH15	0.865882027
RASGRP1	121.3344826	0.865193412	0.173534224	4.985722075	6.17E-07	2.45E-05	RASGRP1	0.865193412
B3GNT4	44.18946574	0.864413459	0.177318195	4.87492814	1.09E-06	3.93E-05	B3GNT4	0.864413459
CD164L2	17.46048294	0.864171443	0.227615057	3.796635669	0.000146673	0.001882216	CD164L2	0.864171443
NR4A3	230.0076957	0.862047863	0.209188941	4.120905525	3.77E-05	0.000648694	NR4A3	0.862047863
CD55	8193.247469	0.859547481	0.165262655	5.201099304	1.98E-07	9.92E-06	CD55	0.859547481
VIT	18.1801789	0.858964303	0.246060792	3.490862139	0.000481465	0.004670233	VIT	0.858964303
GALNT9	38.74897627	0.858229957	0.315508292	2.720150239	0.006525226	0.030321572	GALNT9	0.858229957
NRG4	17.21300458	0.858170567	0.207827545	4.12924364	3.64E-05	0.000633603	NRG4	0.858170567
ELFN2	54.92323154	0.857385898	0.27836869	3.080037125	0.002069748	0.013280258	ELFN2	0.857385898
H3C10	112.2595084	0.857324046	0.176769323	4.84995944	1.23E-06	4.37E-05	H3C10	0.857324046
AGR3	1879.851695	0.857034003	0.243712187	3.516582464	0.000437141	0.004330358	AGR3	0.857034003
CD22	128.3144065	0.855949354	0.251223233	3.407126578	0.000656507	0.005808361	CD22	0.855949354
B3GALT1	63.19432634	0.855903806	0.301955255	2.834538535	0.004589192	0.023505684	B3GALT1	0.855903806
SERTAD4	211.4585649	0.854703569	0.191378482	4.466037976	7.97E-06	0.000198053	SERTAD4	0.854703569
VEPH1	31.09784591	0.854645429	0.215361442	3.968423594	7.23E-05	0.001094945	VEPH1	0.854645429
CIITA	1001.179764	0.854532289	0.205960708	4.149006367	3.34E-05	0.000591776	CIITA	0.854532289
C5orf58	7.714332915	0.853834998	0.272882642	3.128945807	0.001754347	0.011831277	C5orf58	0.853834998
RAP1GAP	2275.906308	0.853588523	0.19994354	4.269147792	1.96E-05	0.000393375	RAP1GAP	0.853588523
RAB3B	278.5491596	0.853380109	0.231271597	3.689947757	0.0002243	0.002608298	RAB3B	0.853380109
ADSS1	98.94836699	0.851821665	0.181196679	4.701088736	2.59E-06	7.77E-05	ADSS1	0.851821665
GDPD2	100.6797522	0.850337088	0.236709745	3.592319725	0.000327747	0.003482218	GDPD2	0.850337088
COL10A1	1479.006836	0.848811898	0.287290411	2.954543086	0.003131324	0.017828058	COL10A1	0.848811898
GPR82	27.38758488	0.848285679	0.190858667	4.444575109	8.81E-06	0.000213648	GPR82	0.848285679
HEATR9	3.636639215	0.847436505	0.309828372	2.735180452	0.006234609	0.029292083	HEATR9	0.847436505
MAD1L1	21.17403433	0.847430661	0.202801931	4.178612389	2.93E-05	0.000535298	MAD1L1	0.847430661
MYO16	14.6511053	0.846229172	0.200637207	4.217708086	2.47E-05	0.000466285	MYO16	0.846229172
FAM167A	217.6296944	0.845981906	0.215961731	3.917276937	8.96E-05	0.001284583	FAM167A	0.845981906
CFAP161	6.813829844	0.84573804	0.213396726	3.963219378	7.39E-05	0.001111443	CFAP161	0.84573804
ZNF114	27.91112467	0.845737901	0.246646725	3.428944376	0.000605934	0.005515335	ZNF114	0.845737901
AC007906.2	222.5224436	0.844808028	0.228903323	3.690676112	0.000223659	0.00260597	AC007906.2	0.844808028
BLK	36.19204677	0.844683465	0.307008301	2.75133754	0.005935245	0.028244378	BLK	0.844683465
HPSE	449.139858	0.844521092	0.133490323	6.326459268	2.51E-10	3.22E-08	HPSE	0.844521092
DIO1	4.911160883	0.844496451	0.268182256	3.148964677	0.0016385	0.011259208	DIO1	0.844496451
ABCG8	43.77372251	0.844463538	0.277543123	3.042639027	0.002345135	0.014450791	ABCG8	0.844463538
AC008397.2	5.585621428	0.843537675	0.315723773	2.671758506	0.007545493	0.033682928	AC008397.2	0.843537675
JSRP1	167.1348219	0.843308557	0.249742727	3.376709172	0.000733586	0.00628656	JSRP1	0.843308557
BEX1	10.51119695	0.842263646	0.337708308	2.494056631	0.012629239	0.049070567	BEX1	0.842263646
AIM2	125.9419456	0.842214906	0.275445276	3.05764876	0.002230809	0.013964816	AIM2	0.842214906
DPYD	385.6459573	0.841475116	0.189423857	4.442286896	8.90E-06	0.000214429	DPYD	0.841475116
SNPH	228.1199519	0.839848981	0.191918306	4.376075408	1.21E-05	0.000271069	SNPH	0.839848981
STYK1	447.2590954	0.83966435	0.122211367	6.870591232	6.39E-12	1.43E-09	STYK1	0.83966435
ATOH1	913.167348	0.839581731	0.314627883	2.668491175	0.007619278	0.033918323	ATOH1	0.839581731
ACTG2	5463.009971	0.839491231	0.266085108	3.154972619	0.001605132	0.01109444	ACTG2	0.839491231
AKAP5	233.1331816	0.839353267	0.161497159	5.197325271	2.02E-07	1.00E-05	AKAP5	0.839353267
CCNP	196.7422811	0.839098801	0.202889558	4.135741673	3.54E-05	0.000621724	CCNP	0.839098801
GNLY	288.3328363	0.83887149	0.235926803	3.555643017	0.000377056	0.003864519	GNLY	0.83887149
AR	91.69320718	0.838615936	0.224674538	3.732581105	0.000189528	0.002283351	AR	0.838615936
SLC35G6	1.884740171	0.838002464	0.31233773	2.683001069	0.007296476	0.032861027	SLC35G6	0.838002464
TAGLN3	9.243185162	0.837844619	0.316465219	2.647509328	0.008108712	0.035508426	TAGLN3	0.837844619
SGMS2	1346.298966	0.835762599	0.116547163	7.171024826	7.44E-13	2.03E-10	SGMS2	0.835762599
SNAP25	23.93077871	0.835479439	0.270135992	3.09281053	0.001982707	0.012880326	SNAP25	0.835479439
OR2B6	4.000262804	0.834747021	0.274737303	3.038346131	0.002378806	0.014587263	OR2B6	0.834747021
CHIT1	212.1344022	0.834483001	0.316145324	2.639555098	0.008301493	0.036129434	CHIT1	0.834483001
CD19	62.88887398	0.83371103	0.23861847	3.493908202	0.000476005	0.004632485	CD19	0.83371103
PRH2	8.864610548	0.833388287	0.211235459	3.94530488	7.97E-05	0.001173104	PRH2	0.833388287
MFSD4A	419.2925474	0.832554393	0.180558065	4.611006401	4.01E-06	0.000111837	MFSD4A	0.832554393
PRG4	21.49288896	0.83238432	0.231660605	3.593119853	0.000326742	0.003473698	PRG4	0.83238432
LIPH	2775.829351	0.832010677	0.125300163	6.640140394	3.13E-11	5.73E-09	LIPH	0.832010677
AKR1B10	789.8600586	0.831936593	0.278511737	2.987079114	0.002816568	0.016468236	AKR1B10	0.831936593
RIMBP3	6.099947748	0.829361131	0.222961789	3.719745587	0.000199424	0.002381526	RIMBP3	0.829361131
CCDC68	543.6475872	0.829128362	0.156947139	5.282851087	1.27E-07	6.89E-06	CCDC68	0.829128362
EFNA5	199.8499533	0.828190835	0.226016769	3.664289335	0.000248026	0.002817787	EFNA5	0.828190835
MUSK	12.10460612	0.82656393	0.290695453	2.843401646	0.004463478	0.023075193	MUSK	0.82656393
CEP85L	112.4368293	0.826349577	0.15777134	5.237640621	1.63E-07	8.50E-06	CEP85L	0.826349577
ITK	153.0476338	0.825590011	0.18969139	4.352279835	1.35E-05	0.000294411	ITK	0.825590011
CHRM4	13.1382963	0.825060976	0.2513691	3.282268889	0.001029754	0.008053527	CHRM4	0.825060976
IBSP	55.73200098	0.824434571	0.296474535	2.780793874	0.005422616	0.026495614	IBSP	0.824434571
GPC3	340.3189937	0.824015421	0.249777006	3.29900432	0.000970284	0.007731734	GPC3	0.824015421
LYPD5	194.9168698	0.821590503	0.170434306	4.820569993	1.43E-06	4.87E-05	LYPD5	0.821590503
TSPAN1	14107.03126	0.821419704	0.171085798	4.801215032	1.58E-06	5.23E-05	TSPAN1	0.821419704
RYR2	184.1500241	0.820973338	0.220590789	3.721702722	0.000197884	0.002367926	RYR2	0.820973338
CABP1	53.05241424	0.819264727	0.186208961	4.399706232	1.08E-05	0.000248609	CABP1	0.819264727
IFIT1	485.7858784	0.818709759	0.19517942	4.19465207	2.73E-05	0.000506481	IFIT1	0.818709759
KCTD4	3.794245046	0.814801857	0.307468405	2.650034422	0.008048357	0.035296457	KCTD4	0.814801857
HOXD1	10.29281762	0.814721479	0.263440959	3.09261507	0.001984013	0.012884089	HOXD1	0.814721479
UBASH3B	302.5959403	0.814042933	0.172096492	4.730154123	2.24E-06	7.04E-05	UBASH3B	0.814042933
NOG	6.889521239	0.813983977	0.282461114	2.881755884	0.00395466	0.021097075	NOG	0.813983977
FAM72C	12.00902253	0.813640023	0.220685226	3.686880353	0.00022702	0.002636467	FAM72C	0.813640023
CLEC4E	76.74915056	0.8129231	0.240650589	3.37802248	0.000730091	0.006269307	CLEC4E	0.8129231
RGS2	922.6854477	0.812823165	0.170353585	4.771388662	1.83E-06	5.83E-05	RGS2	0.812823165
SYNM	1097.035544	0.812623609	0.280727777	2.894703258	0.003795171	0.020539976	SYNM	0.812623609
CCL26	40.86621403	0.812467456	0.227679673	3.568467249	0.000359076	0.003733674	CCL26	0.812467456
KLK1	2108.308845	0.81139819	0.204999521	3.958049201	7.56E-05	0.001127215	KLK1	0.81139819
SEMA3D	60.32766208	0.811023796	0.305580741	2.654040941	0.007953418	0.034983983	SEMA3D	0.811023796
TTLL6	83.74818115	0.809229618	0.179450249	4.50949287	6.50E-06	0.000167875	TTLL6	0.809229618
COL6A6	17.66982169	0.809067807	0.275703458	2.934558069	0.00334023	0.018691369	COL6A6	0.809067807
PPP4R4	15.08292465	0.808530462	0.268929529	3.006477072	0.00264294	0.015703306	PPP4R4	0.808530462
GPR174	64.79851135	0.807877585	0.220167591	3.66937559	0.000243144	0.002778202	GPR174	0.807877585
FOXP2	219.6909218	0.806925109	0.248655673	3.245150611	0.001173885	0.008854193	FOXP2	0.806925109
AKAP3	49.42897699	0.80680951	0.180599361	4.467399597	7.92E-06	0.000197073	AKAP3	0.80680951
TMOD1	70.11629006	0.804861224	0.220162797	3.655754895	0.000256426	0.002883494	TMOD1	0.804861224
H2BC13	9.895804026	0.804410014	0.242277693	3.320198415	0.000899535	0.007309288	H2BC13	0.804410014
VNN3	16.51699194	0.803936109	0.250642145	3.207505706	0.001338914	0.009768726	VNN3	0.803936109
NIBAN3	26.33274483	0.803427866	0.273208713	2.940710999	0.003274599	0.018364697	NIBAN3	0.803427866
F3	2236.028664	0.803246379	0.155892931	5.152551648	2.57E-07	1.21E-05	F3	0.803246379
ZBED2	44.63142747	0.802805891	0.250140343	3.209421881	0.001330022	0.009727877	ZBED2	0.802805891
PLXDC2	1911.411928	0.802410061	0.182399057	4.399200717	1.09E-05	0.000248773	PLXDC2	0.802410061
MGAM	42.06840171	0.802141536	0.201161265	3.987554641	6.68E-05	0.001026197	MGAM	0.802141536
SH2D1B	15.84382007	0.802083252	0.205291731	3.907041199	9.34E-05	0.001326782	SH2D1B	0.802083252
ALX4	2.819830624	0.800513232	0.311477371	2.570052616	0.010168307	0.041848878	ALX4	0.800513232
KLRD1	134.0035387	0.800419356	0.216706425	3.693565412	0.000221132	0.002583883	KLRD1	0.800419356
GRAMD1B	337.1002633	0.799089121	0.210128868	3.802852649	0.000143039	0.001847957	GRAMD1B	0.799089121
NXNL2	5.692599668	0.798921691	0.203145619	3.932753739	8.40E-05	0.00122086	NXNL2	0.798921691
ALDOB	1892.793485	0.798008004	0.282372861	2.826078969	0.004712165	0.02398305	ALDOB	0.798008004
TLL1	36.3975348	0.797562588	0.254261356	3.136782562	0.001708128	0.011599256	TLL1	0.797562588
ADAM21	4.900624234	0.797292746	0.261237257	3.051987133	0.002273318	0.014190824	ADAM21	0.797292746
VSIG2	1104.619082	0.793493528	0.308896512	2.568800546	0.010205118	0.041922831	VSIG2	0.793493528
SYNPO2	2308.03322	0.792566061	0.263605117	3.006641415	0.002641512	0.015703306	SYNPO2	0.792566061
CASKIN1	11.12335072	0.792543782	0.256284712	3.092434879	0.001985218	0.012887191	CASKIN1	0.792543782
TLX2	13.30458413	0.791820021	0.246401108	3.21354083	0.001311092	0.009613225	TLX2	0.791820021
H2BU1	25.0924173	0.791258587	0.210843478	3.752824585	0.000174853	0.002150767	H2BU1	0.791258587
TRIM40	78.3073715	0.791099618	0.218563606	3.619539552	0.000295128	0.003214661	TRIM40	0.791099618
AHNAK	23290.09887	0.790420699	0.127232102	6.212431358	5.22E-10	6.12E-08	AHNAK	0.790420699
H2BC4	62.55330667	0.78986812	0.193324121	4.085719448	4.39E-05	0.000730938	H2BC4	0.78986812
PIK3AP1	1259.254401	0.789638179	0.147490453	5.353825723	8.61E-08	5.02E-06	PIK3AP1	0.789638179
CALB2	169.4173602	0.788864188	0.290940598	2.711426987	0.006699429	0.030958875	CALB2	0.788864188
ARHGAP20	40.93841644	0.788111058	0.199139288	3.957586999	7.57E-05	0.001127215	ARHGAP20	0.788111058
APOBEC4	8.096170118	0.786787881	0.249915925	3.148210272	0.001642735	0.011283933	APOBEC4	0.786787881
NR4A2	767.0417569	0.786703894	0.152518213	5.15809804	2.49E-07	1.19E-05	NR4A2	0.786703894
RSAD2	483.4937763	0.785484678	0.201166083	3.904657626	9.44E-05	0.001336713	RSAD2	0.785484678
MX1	2632.584033	0.785260221	0.184211683	4.262814442	2.02E-05	0.000399402	MX1	0.785260221
CCDC110	43.38224732	0.783828688	0.212923957	3.681261139	0.000232083	0.002674238	CCDC110	0.783828688
DCDC1	3.845389557	0.78380182	0.299281866	2.618941907	0.008820297	0.037808015	DCDC1	0.78380182
IQCN	94.72056852	0.782628933	0.183451181	4.26614279	1.99E-05	0.000396385	IQCN	0.782628933
LRRN3	27.08764222	0.782407591	0.222136844	3.522187387	0.000428001	0.0042595	LRRN3	0.782407591
SLC41A2	823.4465405	0.781645658	0.115166905	6.787068374	1.14E-11	2.39E-09	SLC41A2	0.781645658
DEUP1	6.69546302	0.781206947	0.292931227	2.666861282	0.007656327	0.034023449	DEUP1	0.781206947
OAS2	1999.513431	0.779769303	0.1938558	4.022419269	5.76E-05	0.000911772	OAS2	0.779769303
CNR2	13.18521488	0.777839355	0.269524702	2.885966847	0.003902133	0.020873406	CNR2	0.777839355
CLEC4A	3.792811107	0.777291154	0.252815451	3.074539746	0.002108276	0.013420572	CLEC4A	0.777291154
ELOVL2	18.63373199	0.776758895	0.218461431	3.555588249	0.000377134	0.003864519	ELOVL2	0.776758895
PRND	27.32364773	0.77617145	0.288733012	2.688197811	0.007183883	0.03250433	PRND	0.77617145
HOXB2	190.1600429	0.77494852	0.180384238	4.296098869	1.74E-05	0.000359046	HOXB2	0.77494852
TRIM36	345.4559313	0.774646624	0.142447648	5.438114542	5.38E-08	3.33E-06	TRIM36	0.774646624
MYH13	5.534221797	0.774042007	0.289504818	2.673675734	0.007502496	0.033558614	MYH13	0.774042007
SBK3	4.142186539	0.773808088	0.254514802	3.040326462	0.002363218	0.014516796	SBK3	0.773808088
ITIH2	10.58034041	0.773483913	0.256388031	3.016848755	0.002554172	0.01530449	ITIH2	0.773483913
PLEKHD1	5.863653588	0.77338335	0.219487989	3.523579363	0.00042576	0.004241322	PLEKHD1	0.77338335
ADAM28	346.9240339	0.77337625	0.180631796	4.281506723	1.86E-05	0.000377701	ADAM28	0.77337625
EGLN3	2351.59949	0.773292992	0.16762602	4.613203808	3.97E-06	0.000110927	EGLN3	0.773292992
NUP210L	5.017376525	0.772349656	0.267052223	2.892129661	0.0038264	0.020617653	NUP210L	0.772349656
PRKAR2B	281.6711625	0.771459915	0.180420882	4.275890392	1.90E-05	0.000384701	PRKAR2B	0.771459915
DPF3	76.4989837	0.770852573	0.19407691	3.971892241	7.13E-05	0.001083032	DPF3	0.770852573
BMP2	723.1047435	0.770780007	0.155422156	4.959267228	7.08E-07	2.76E-05	BMP2	0.770780007
OASL	667.8394143	0.770486584	0.171237059	4.499531746	6.81E-06	0.000174664	OASL	0.770486584
PLA2G10	116.460017	0.770460874	0.190718	4.039791082	5.35E-05	0.000856465	PLA2G10	0.770460874
CARD17	4.730117606	0.770443878	0.303253326	2.540594981	0.011066403	0.044501656	CARD17	0.770443878
EOMES	45.63731138	0.770348256	0.239017175	3.222982855	0.001268631	0.009395557	EOMES	0.770348256
BEND4	8.176654896	0.770205819	0.279862396	2.752087561	0.005921669	0.02820897	BEND4	0.770205819
PPFIA2	22.9227598	0.769602974	0.219980258	3.498509281	0.000467867	0.004568339	PPFIA2	0.769602974
CLEC19A	4.416636126	0.769477388	0.265748387	2.89551104	0.003785417	0.020522394	CLEC19A	0.769477388
EVI2B	296.2089986	0.769331584	0.172580977	4.457800613	8.28E-06	0.000203815	EVI2B	0.769331584
NCAM2	66.81105398	0.7692258	0.224139861	3.431900949	0.000599366	0.005477195	NCAM2	0.7692258
CRTAM	27.14977542	0.769056179	0.235133469	3.270721868	0.001072734	0.008304114	CRTAM	0.769056179
KCND3	245.8330698	0.768985345	0.221774487	3.467420245	0.00052548	0.004992889	KCND3	0.768985345
POU2AF1	429.2833891	0.768515412	0.247402547	3.106335894	0.001894214	0.012488565	POU2AF1	0.768515412
RSPH1	237.6441683	0.768309624	0.148643987	5.16879049	2.36E-07	1.13E-05	RSPH1	0.768309624
METTL11B	5.392786148	0.766405538	0.268362775	2.855856366	0.004292093	0.022424665	METTL11B	0.766405538
SLAIN1	124.8949154	0.765997869	0.248473584	3.082814099	0.002050532	0.013190392	SLAIN1	0.765997869
KCNK10	73.41483931	0.76578372	0.216704117	3.533775601	0.000409669	0.00411107	KCNK10	0.76578372
KIR2DL4	15.81339107	0.765551036	0.284148216	2.694196174	0.007055862	0.032149887	KIR2DL4	0.765551036
CD7	314.4642602	0.765092247	0.203397009	3.761570794	0.00016885	0.002098424	CD7	0.765092247
BTNL8	453.8037328	0.764471853	0.251155641	3.043817169	0.002335971	0.01442024	BTNL8	0.764471853
MUC1	6616.656179	0.764277825	0.214940092	3.555771362	0.000376872	0.003864519	MUC1	0.764277825
DDX25	2.336058207	0.761821092	0.28060063	2.714965724	0.006628263	0.030742234	DDX25	0.761821092
PRSS12	303.0699881	0.759579071	0.149207159	5.090768277	3.57E-07	1.59E-05	PRSS12	0.759579071
TFEC	134.5970975	0.758862175	0.199300813	3.807622078	0.000140309	0.001818994	TFEC	0.758862175
PRSS35	19.61318962	0.758856568	0.202734855	3.743098684	0.000181765	0.00221543	PRSS35	0.758856568
HOMER2	75.38528715	0.758477021	0.239013188	3.173368916	0.001506809	0.010613543	HOMER2	0.758477021
PRTG	29.98297379	0.758322113	0.231193657	3.280029925	0.001037961	0.008106981	PRTG	0.758322113
C11orf91	2.708362094	0.757291867	0.26094515	2.902111292	0.003706568	0.020224078	C11orf91	0.757291867
ZNF683	53.0466888	0.756640628	0.269680263	2.805695226	0.005020816	0.025135281	ZNF683	0.756640628
MT1M	112.1783509	0.756251711	0.279547158	2.705274186	0.006824803	0.031368075	MT1M	0.756251711
STAC	27.52158008	0.755646956	0.2447399	3.087551132	0.00201813	0.013051742	STAC	0.755646956
IFI44	562.1225725	0.755341679	0.170445518	4.431572561	9.35E-06	0.000221639	IFI44	0.755341679
ENO2	1280.801966	0.754167975	0.147089715	5.127265185	2.94E-07	1.36E-05	ENO2	0.754167975
PDE5A	909.1085143	0.753386066	0.139179113	5.413068447	6.20E-08	3.76E-06	PDE5A	0.753386066
ROR1	130.6058552	0.752947853	0.205423113	3.665351195	0.000246999	0.00281319	ROR1	0.752947853
TIAM1	194.6031631	0.75292142	0.195128249	3.858597739	0.000114039	0.001549852	TIAM1	0.75292142
FAM155A	65.25429722	0.752858155	0.220079834	3.420841169	0.000624278	0.005615225	FAM155A	0.752858155
CD274	194.0629509	0.752811916	0.19738736	3.81388107	0.000136801	0.001785267	CD274	0.752811916
SP140	121.1602026	0.751512652	0.192398229	3.906026865	9.38E-05	0.001330229	SP140	0.751512652
RIC3	17.09190887	0.750979802	0.289654793	2.592671758	0.009523361	0.03998413	RIC3	0.750979802
SCN3B	33.02225006	0.750128593	0.237210083	3.1622964	0.001565302	0.010901805	SCN3B	0.750128593
H2BC8	139.7489623	0.750001892	0.212652421	3.526890913	0.00042047	0.004200433	H2BC8	0.750001892
HLA-DQB2	269.7018564	0.749010926	0.221798576	3.376987079	0.000732845	0.006284203	HLA-DQB2	0.749010926
NECAB1	29.18076161	0.747717724	0.22084531	3.385707951	0.000709949	0.00613443	NECAB1	0.747717724
ASPN	963.9361658	0.747224299	0.241294342	3.09673361	0.001956656	0.012767254	ASPN	0.747224299
AKAP14	3.710616095	0.746730865	0.282541358	2.64290817	0.008219733	0.035888174	AKAP14	0.746730865
ESR2	27.63670668	0.746424962	0.163027627	4.578518239	4.68E-06	0.000127675	ESR2	0.746424962
P2RY14	95.07884644	0.746271114	0.182079919	4.098590974	4.16E-05	0.000700243	P2RY14	0.746271114
PTPRR	419.0277325	0.744887359	0.199585116	3.732178892	0.000189831	0.002285447	PTPRR	0.744887359
MED12L	9.45735431	0.744497972	0.237931976	3.129037061	0.001753802	0.011831277	MED12L	0.744497972
ADTRP	482.4324893	0.744206107	0.265861578	2.799223983	0.005122559	0.025457653	ADTRP	0.744206107
LHB	4.284321745	0.743748058	0.252685464	2.943374918	0.00324655	0.018259396	LHB	0.743748058
C16orf54	102.5593424	0.743616471	0.215362411	3.452861	0.000554675	0.005195532	C16orf54	0.743616471
MITF	304.6905508	0.743360968	0.173158842	4.292942587	1.76E-05	0.000362921	MITF	0.743360968
WDR64	1.632269439	0.742841527	0.298437847	2.489099606	0.012806708	0.049511448	WDR64	0.742841527
SLCO4C1	19.85616012	0.742712477	0.286579253	2.591647751	0.009551752	0.040046402	SLCO4C1	0.742712477
KCTD1	311.9877897	0.742493855	0.151021462	4.916479068	8.81E-07	3.31E-05	KCTD1	0.742493855
SPIB	90.86481561	0.741381683	0.262188831	2.8276631	0.004688912	0.023899023	SPIB	0.741381683
OLFM1	205.9768313	0.740983847	0.204268343	3.627502124	0.000286176	0.003151443	OLFM1	0.740983847
LAG3	178.4606177	0.74064511	0.196703265	3.765291384	0.000166355	0.002074041	LAG3	0.74064511
ABI3BP	301.1740863	0.737876299	0.201480922	3.662263853	0.000249996	0.002829535	ABI3BP	0.737876299
SYNDIG1L	3.487224763	0.737350193	0.291365838	2.530667965	0.011384556	0.04542033	SYNDIG1L	0.737350193
CXCL10	1172.21376	0.735646496	0.242394726	3.034911313	0.002406064	0.014703542	CXCL10	0.735646496
MAPK8IP2	188.7615409	0.733656508	0.23139329	3.170604079	0.001521223	0.010689579	MAPK8IP2	0.733656508
LYG1	34.46143366	0.733602164	0.168417319	4.355859407	1.33E-05	0.000291798	LYG1	0.733602164
TCAF2	94.13377687	0.733471478	0.14355628	5.10929567	3.23E-07	1.46E-05	TCAF2	0.733471478
AP000944.5	6.304654782	0.73223772	0.164538567	4.45024978	8.58E-06	0.00020937	AP000944.5	0.73223772
AL157935.2	4.329401539	0.732201953	0.218055053	3.357876572	0.000785437	0.006593799	AL157935.2	0.732201953
ATP1A3	27.62688403	0.73190232	0.267845094	2.732558242	0.006284456	0.029487193	ATP1A3	0.73190232
MBOAT4	3.715729349	0.730963705	0.193342403	3.780669395	0.000156407	0.001978479	MBOAT4	0.730963705
DNAH2	286.8580397	0.730597582	0.201701911	3.622164904	0.000292148	0.003193981	DNAH2	0.730597582
GPR55	37.49971026	0.730185672	0.252902879	2.887217716	0.003886652	0.020834617	GPR55	0.730185672
CXCR4	1731.576035	0.730137003	0.17136835	4.26062923	2.04E-05	0.000401408	CXCR4	0.730137003
LUZP2	27.16742827	0.729922932	0.246705933	2.958676034	0.003089637	0.017634316	LUZP2	0.729922932
HLA-DQA1	2729.678758	0.729572123	0.204367328	3.569905864	0.00035711	0.003717722	HLA-DQA1	0.729572123
RASD1	463.559648	0.72758795	0.241370389	3.014404351	0.002574844	0.015404765	RASD1	0.72758795
ZNF831	45.18474261	0.727577688	0.224422578	3.241998625	0.001186946	0.008939675	ZNF831	0.727577688
SAMD9	1010.904729	0.72721993	0.17038859	4.268008374	1.97E-05	0.000394496	SAMD9	0.72721993
SLC9A2	971.4771829	0.727036299	0.190906501	3.808337045	0.000139904	0.001816393	SLC9A2	0.727036299
CATSPERB	78.74043854	0.726219268	0.176009059	4.12603347	3.69E-05	0.000639992	CATSPERB	0.726219268
DOCK3	40.57656121	0.725936768	0.185736884	3.908414693	9.29E-05	0.001322442	DOCK3	0.725936768
FOXP1	2041.231892	0.72561958	0.099533206	7.290226171	3.09E-13	9.45E-11	FOXP1	0.72561958
ZNF488	137.3406956	0.724934143	0.210906786	3.437225307	0.000587707	0.005412363	ZNF488	0.724934143
DMBX1	55.367164	0.72454835	0.28563483	2.536624645	0.011192689	0.044856815	DMBX1	0.72454835
PF4	101.072636	0.724276085	0.274532148	2.638219564	0.00833426	0.036245339	PF4	0.724276085
FABP3	311.7550073	0.723683983	0.224231382	3.227398315	0.001249214	0.009282422	FABP3	0.723683983
EVI2A	113.6625733	0.721622062	0.19611354	3.679613664	0.000233588	0.002688077	EVI2A	0.721622062
CCDC88A	462.1460907	0.721451879	0.163507051	4.412359436	1.02E-05	0.000236564	CCDC88A	0.721451879
BLNK	526.1401215	0.721104679	0.125720664	5.735768954	9.71E-09	7.96E-07	BLNK	0.721104679
AL049697.1	8.310772185	0.720909812	0.195902777	3.679936676	0.000233292	0.002686419	AL049697.1	0.720909812
MMP12	2576.652236	0.720494808	0.223127292	3.229075206	0.001241912	0.009235909	MMP12	0.720494808
EIF4E3	736.9719122	0.720491635	0.120942072	5.957328375	2.56E-09	2.46E-07	EIF4E3	0.720491635
ANGPTL3	3.19368256	0.720400058	0.272602306	2.642677784	0.008225327	0.035891093	ANGPTL3	0.720400058
NT5DC3	1144.037498	0.720363763	0.124411355	5.790176999	7.03E-09	6.05E-07	NT5DC3	0.720363763
GAS1	338.6226097	0.719573508	0.259715165	2.770625689	0.00559487	0.027075994	GAS1	0.719573508
FRMPD3	61.49035546	0.719513575	0.282554985	2.546455076	0.010882322	0.04393231	FRMPD3	0.719513575
CYP3A4	25.20011161	0.719498063	0.237979906	3.023356365	0.002499877	0.015063861	CYP3A4	0.719498063
CXCL11	821.120543	0.71943716	0.253385478	2.8392991	0.004521276	0.023251899	CXCL11	0.71943716
GPR171	48.37876145	0.719331295	0.200852932	3.581383087	0.00034178	0.003605433	GPR171	0.719331295
ADRB2	33.00413548	0.719121273	0.197877528	3.634173516	0.000278873	0.003083088	ADRB2	0.719121273
ARC	40.58523755	0.718341148	0.268018776	2.68018965	0.007358046	0.033104782	ARC	0.718341148
SHOX2	29.96066555	0.718258362	0.258747654	2.775902898	0.005504865	0.026749989	SHOX2	0.718258362
ELMOD1	4.378884101	0.717586927	0.242252855	2.962140222	0.003055086	0.017493453	ELMOD1	0.717586927
TSPAN13	5680.414287	0.716647551	0.12096177	5.924578912	3.13E-09	2.94E-07	TSPAN13	0.716647551
ME1	1373.906611	0.716397032	0.134741789	5.316814011	1.06E-07	5.90E-06	ME1	0.716397032
GPR183	284.484196	0.716033267	0.169983946	4.212358182	2.53E-05	0.000474939	GPR183	0.716033267
PTPRC	1303.356257	0.715848278	0.193210061	3.705025879	0.000211369	0.002492272	PTPRC	0.715848278
MAPK12	224.5700084	0.714535457	0.180888126	3.950151254	7.81E-05	0.001154396	MAPK12	0.714535457
XAF1	362.4422729	0.714460526	0.17336796	4.121064396	3.77E-05	0.000648694	XAF1	0.714460526
SLC37A2	410.8887303	0.714426917	0.203962544	3.502735862	0.000460506	0.004511379	SLC37A2	0.714426917
RNASE4	34.87484626	0.714248907	0.160590651	4.447636922	8.68E-06	0.00021135	RNASE4	0.714248907
IL22RA2	9.670508171	0.712938384	0.266195402	2.678252058	0.00740075	0.033237958	IL22RA2	0.712938384
HOXC4	40.66868267	0.712504844	0.259703028	2.74353691	0.006078121	0.028755064	HOXC4	0.712504844
PYGL	1505.484777	0.71190625	0.162099502	4.391785536	1.12E-05	0.000255114	PYGL	0.71190625
GTSF1	9.215539246	0.711797013	0.220096554	3.234021609	0.001220602	0.009100342	GTSF1	0.711797013
DZIP1L	73.44963336	0.711557264	0.157189142	4.526758363	5.99E-06	0.000157956	DZIP1L	0.711557264
ASIC3	45.50205886	0.711543437	0.176539016	4.030516609	5.57E-05	0.00088458	ASIC3	0.711543437
GCNT2	81.4413651	0.711540361	0.206146178	3.451630147	0.000557211	0.005204515	GCNT2	0.711540361
HSPA2	998.1648841	0.710092221	0.187074118	3.795780136	0.00014718	0.00188487	HSPA2	0.710092221
TNFRSF13C	87.71941523	0.709428534	0.205790349	3.447336267	0.000566143	0.005269535	TNFRSF13C	0.709428534
PCDHGA11	37.78226413	0.708833464	0.180104657	3.935675368	8.30E-05	0.001208111	PCDHGA11	0.708833464
VGLL3	283.0241168	0.708647122	0.218779618	3.239091141	0.001199112	0.009000708	VGLL3	0.708647122
FAM114A1	2025.55579	0.707710193	0.101288151	6.987097568	2.81E-12	6.91E-10	FAM114A1	0.707710193
TAS2R31	4.163105047	0.707498683	0.255383295	2.770340494	0.005599772	0.027092318	TAS2R31	0.707498683
FLVCR2	208.506575	0.706869453	0.139778388	5.057072581	4.26E-07	1.81E-05	FLVCR2	0.706869453
TCP11L2	190.7659411	0.706417241	0.129820344	5.441498766	5.28E-08	3.30E-06	TCP11L2	0.706417241
CD28	87.04071377	0.706375519	0.179093177	3.944178835	8.01E-05	0.0011757	CD28	0.706375519
PLN	398.4312093	0.706189574	0.248927511	2.836928599	0.00455498	0.023384516	PLN	0.706189574
IKZF3	394.7077171	0.706172351	0.179984361	3.923520613	8.73E-05	0.001259363	IKZF3	0.706172351
ANTXR2	3177.083135	0.706060954	0.115319416	6.122654593	9.20E-10	1.02E-07	ANTXR2	0.706060954
KCNT2	16.83937968	0.705953539	0.224173151	3.149144022	0.001637495	0.011259208	KCNT2	0.705953539
TRPS1	243.82471	0.705664416	0.192828444	3.659545249	0.000252663	0.002852037	TRPS1	0.705664416
NIBAN1	658.5807476	0.705435987	0.181283206	3.891347701	9.97E-05	0.001402133	NIBAN1	0.705435987
NRGN	177.5747341	0.704880752	0.129220079	5.454885611	4.90E-08	3.12E-06	NRGN	0.704880752
PTPRU	782.1587182	0.704422812	0.217655049	3.236418427	0.001210398	0.00904977	PTPRU	0.704422812
USP18	272.6569465	0.704249963	0.138036347	5.101916851	3.36E-07	1.51E-05	USP18	0.704249963
RANBP3L	10.92960521	0.704114812	0.245955335	2.862775118	0.004199485	0.022061517	RANBP3L	0.704114812
TAT	5.134434056	0.703655351	0.231890877	3.034424467	0.002409951	0.014712074	TAT	0.703655351
PSD	200.2514083	0.700433692	0.22211728	3.153440794	0.00161358	0.011139796	PSD	0.700433692
NPPA	3.245983459	0.700292489	0.196647583	3.561154821	0.000369227	0.003802276	NPPA	0.700292489
GLIS3	208.5543443	0.699900289	0.186278546	3.757278037	0.000171772	0.00212431	GLIS3	0.699900289
FAM180A	39.82519092	0.699779705	0.231091136	3.028154677	0.002460521	0.014903179	FAM180A	0.699779705
FAM237B	5.787308784	0.696666828	0.224515565	3.102977856	0.00191584	0.012575176	FAM237B	0.696666828
UST	132.7479286	0.696507663	0.218273307	3.190988732	0.001417868	0.010142859	UST	0.696507663
COL11A1	2328.820548	0.695988022	0.250390591	2.779609332	0.005442433	0.026541221	COL11A1	0.695988022
AIF1L	304.7895454	0.695554037	0.179815117	3.868162193	0.000109659	0.00150649	AIF1L	0.695554037
PLLP	674.0355544	0.695448006	0.176128589	3.948524268	7.86E-05	0.001160333	PLLP	0.695448006
PPP1R12B	2779.515707	0.695290799	0.168625246	4.123290051	3.73E-05	0.000645141	PPP1R12B	0.695290799
CLIP4	175.306472	0.695224234	0.187213975	3.713527453	0.00020439	0.002427751	CLIP4	0.695224234
AP001931.1	8.281273443	0.695050227	0.211388755	3.288018926	0.001008951	0.007943413	AP001931.1	0.695050227
STAP1	22.04720905	0.695002896	0.240057046	2.895157241	0.003789686	0.020526897	STAP1	0.695002896
CRIP1	77.35566851	0.694898266	0.189667182	3.66377704	0.000248523	0.002817868	CRIP1	0.694898266
DOC2A	102.4714887	0.694631063	0.23579649	2.945892296	0.003220245	0.018151776	DOC2A	0.694631063
OLR1	286.2915018	0.693767959	0.241329277	2.87477743	0.004043124	0.021452767	OLR1	0.693767959
DCSTAMP	22.77715528	0.692494316	0.269086044	2.573505139	0.010067415	0.041601185	DCSTAMP	0.692494316
AC008676.3	7.148817733	0.691650614	0.260715381	2.652895322	0.007980462	0.03505943	AC008676.3	0.691650614
PRRX2	95.95648425	0.691328752	0.205398446	3.365793492	0.000763238	0.006459459	PRRX2	0.691328752
SHISA3	54.97876292	0.690878045	0.250644345	2.756407871	0.005844007	0.027953441	SHISA3	0.690878045
DNAH8	7.064018867	0.689120725	0.267328918	2.577800896	0.009943127	0.041184243	DNAH8	0.689120725
FAM131B	381.5645904	0.688941246	0.228720441	3.012154243	0.002594008	0.015494102	FAM131B	0.688941246
SPOCK1	813.6982443	0.688594723	0.244895319	2.8117921	0.004926634	0.024818021	SPOCK1	0.688594723
AC005324.2	3.924758297	0.687357193	0.249314545	2.75698794	0.00583365	0.027926513	AC005324.2	0.687357193
DGKI	49.6677911	0.687304685	0.207481291	3.312610421	0.000924296	0.007449013	DGKI	0.687304685
PAPSS2	3627.081056	0.687260206	0.139248681	4.935488079	8.00E-07	3.05E-05	PAPSS2	0.687260206
ATP8A1	1520.9538	0.68679447	0.143584477	4.783208339	1.73E-06	5.57E-05	ATP8A1	0.68679447
HPGD	1305.764531	0.686689739	0.198850297	3.45330004	0.000553773	0.005192571	HPGD	0.686689739
ASPHD2	326.0331381	0.685924931	0.150008099	4.572585979	4.82E-06	0.000130308	ASPHD2	0.685924931
MRAP2	432.9627552	0.685722738	0.191712729	3.576824246	0.000347794	0.003649261	MRAP2	0.685722738
KLHL32	109.3377851	0.685598333	0.226160678	3.031465684	0.002433696	0.014806027	KLHL32	0.685598333
KCNH4	38.1154574	0.684171356	0.208088064	3.287893326	0.001009401	0.007943428	KCNH4	0.684171356
ANKRD36C	95.22405823	0.68395058	0.160241949	4.268236791	1.97E-05	0.000394496	ANKRD36C	0.68395058
GZMK	22.42911281	0.683712418	0.26146394	2.614939626	0.008924323	0.03811927	GZMK	0.683712418
TNFSF4	229.2732569	0.683663234	0.174522032	3.917346291	8.95E-05	0.001284583	TNFSF4	0.683663234
FYB1	492.433713	0.682744823	0.183385225	3.7230089	0.000196863	0.00235889	FYB1	0.682744823
C8orf89	3.250991827	0.681391433	0.273519263	2.491200898	0.012731211	0.049305621	C8orf89	0.681391433
GIMAP5	20.38510442	0.68098394	0.221617248	3.072793053	0.002120655	0.013450001	GIMAP5	0.68098394
IRAG2	119.2799828	0.680645265	0.199111922	3.418405376	0.000629892	0.005643553	IRAG2	0.680645265
H2BC5	548.9791849	0.680601834	0.175578746	3.876333839	0.000106042	0.001470485	H2BC5	0.680601834
DDX60	1539.316655	0.679854822	0.141419793	4.807352695	1.53E-06	5.13E-05	DDX60	0.679854822
ZDBF2	125.5503337	0.679489882	0.200169646	3.394570029	0.000687365	0.005987205	ZDBF2	0.679489882
FSIP2	132.0812149	0.679318238	0.214477658	3.167314692	0.001538537	0.010780256	FSIP2	0.679318238
GPR141	15.25369765	0.67925061	0.237000023	2.86603605	0.004156469	0.021875001	GPR141	0.67925061
SIAE	3411.826833	0.678402621	0.104217587	6.509483064	7.54E-11	1.16E-08	SIAE	0.678402621
RGS1	1412.266631	0.678398787	0.165474433	4.099719672	4.14E-05	0.0006975	RGS1	0.678398787
IFIT2	422.6525478	0.678319374	0.157188397	4.315327264	1.59E-05	0.000337431	IFIT2	0.678319374
CCR8	24.2300316	0.6780898	0.209442159	3.237599367	0.0012054	0.009028779	CCR8	0.6780898
MAP7D3	329.1526298	0.677823629	0.152727213	4.438132626	9.07E-06	0.000217023	MAP7D3	0.677823629
KDELR3	1827.850599	0.676883106	0.126195186	5.363779136	8.15E-08	4.80E-06	KDELR3	0.676883106
FOXC1	259.9864567	0.676580748	0.198532952	3.407901509	0.000654645	0.005797912	FOXC1	0.676580748
PLEKHH2	170.5792087	0.676019723	0.186991541	3.615242271	0.000300067	0.003260445	PLEKHH2	0.676019723
EYA4	15.52374764	0.675313586	0.259345359	2.603916223	0.009216528	0.039028749	EYA4	0.675313586
NR3C2	905.7549749	0.675138442	0.158301847	4.264880396	2.00E-05	0.000396928	NR3C2	0.675138442
HLA-DOA	578.5876099	0.674949583	0.204445896	3.301360394	0.000962172	0.0076913	HLA-DOA	0.674949583
KLF9	1113.841007	0.674844273	0.136919289	4.928774305	8.27E-07	3.13E-05	KLF9	0.674844273
ABCD2	22.27414154	0.673118921	0.212426118	3.168720157	0.001531117	0.010746322	ABCD2	0.673118921
CYTIP	378.6519916	0.672731272	0.158893942	4.233838384	2.30E-05	0.000442542	CYTIP	0.672731272
ESRRB	5.730993866	0.672662324	0.267026444	2.519085056	0.011766023	0.046523307	ESRRB	0.672662324
JAK2	853.9480453	0.67200736	0.116587027	5.763997757	8.21E-09	6.90E-07	JAK2	0.67200736
FAM217A	3.456228543	0.671802624	0.254097936	2.643872816	0.008196345	0.035811153	FAM217A	0.671802624
LRCH2	58.31124787	0.671523559	0.19620076	3.42263485	0.000620173	0.005596085	LRCH2	0.671523559
ZNF385D	43.1654174	0.67109153	0.254385626	2.63808746	0.008337508	0.036250567	ZNF385D	0.67109153
COLCA2	209.5684561	0.67107116	0.212265684	3.161467964	0.001569761	0.010915506	COLCA2	0.67107116
BNC2	247.6729616	0.670871445	0.208106298	3.223696016	0.001265477	0.009379664	BNC2	0.670871445
CR1	98.90996586	0.670829741	0.25184204	2.663692453	0.007728819	0.034259661	CR1	0.670829741
LDHAL6B	4.543275743	0.670269146	0.224715214	2.982749303	0.002856719	0.016609833	LDHAL6B	0.670269146
MAL	19.71258812	0.670199114	0.232820842	2.878604458	0.00399439	0.02124507	MAL	0.670199114
RNF150	151.8578274	0.669347659	0.228399077	2.930605793	0.003383018	0.018829724	RNF150	0.669347659
CRACD	527.7659801	0.669283633	0.16106727	4.155305006	3.25E-05	0.000579181	CRACD	0.669283633
ELOVL3	10.70904238	0.669160134	0.220670614	3.0323935	0.002426227	0.01477073	ELOVL3	0.669160134
PDLIM3	695.0102525	0.668523979	0.191998593	3.481921241	0.00049783	0.00478446	PDLIM3	0.668523979
KLF4	3200.995935	0.668240427	0.150716052	4.433770765	9.26E-06	0.000220509	KLF4	0.668240427
TIGIT	169.3547469	0.668159301	0.193042579	3.461201687	0.00053777	0.005075701	TIGIT	0.668159301
NEXN	464.9396165	0.668043564	0.18974347	3.520772354	0.000430292	0.00427256	NEXN	0.668043564
CTXN1	134.2239998	0.667454623	0.208079514	3.207690223	0.001338055	0.009766482	CTXN1	0.667454623
KLHL6	269.4268642	0.667413393	0.190054593	3.511693042	0.000445262	0.004388728	KLHL6	0.667413393
TMEM236	344.6366883	0.667228613	0.225822911	2.954654207	0.003130197	0.017828058	TMEM236	0.667228613
C6orf141	260.1298957	0.666978796	0.176886381	3.770662232	0.000162815	0.002042042	C6orf141	0.666978796
SLC25A48	50.5784133	0.666104634	0.223858784	2.975557284	0.002924567	0.016882469	SLC25A48	0.666104634
C11orf53	108.6184661	0.66568436	0.249377943	2.669379463	0.007599154	0.033854868	C11orf53	0.66568436
PLK2	1262.237045	0.665670266	0.152547934	4.363679316	1.28E-05	0.000283765	PLK2	0.665670266
TLR6	80.43651959	0.665651021	0.172459004	3.859763805	0.000113497	0.001543659	TLR6	0.665651021
AL031777.2	7.337004676	0.664714174	0.214593084	3.097556377	0.001951233	0.012741248	AL031777.2	0.664714174
HS3ST3A1	68.01739084	0.664425671	0.19545968	3.399297846	0.000675591	0.00591861	HS3ST3A1	0.664425671
LGI2	217.5803877	0.66418695	0.187747322	3.537664046	0.000403683	0.004067127	LGI2	0.66418695
DQX1	457.1955176	0.663720663	0.186250247	3.563596139	0.000365809	0.003781269	DQX1	0.663720663
KCNN2	33.26790016	0.663148229	0.192097542	3.452143222	0.000556152	0.005204515	KCNN2	0.663148229
ITGA10	44.54124132	0.663142796	0.167528554	3.958386675	7.55E-05	0.001127215	ITGA10	0.663142796
PNMA1	984.8040979	0.66243676	0.121589865	5.448124789	5.09E-08	3.22E-06	PNMA1	0.66243676
RHBDL2	338.1078682	0.662436356	0.193338671	3.426300357	0.000611863	0.005552198	RHBDL2	0.662436356
CD70	58.17496798	0.66188969	0.196825565	3.36282377	0.000771496	0.006516862	CD70	0.66188969
ELAVL4	17.79599966	0.660314426	0.244493311	2.700746383	0.006918407	0.03167321	ELAVL4	0.660314426
GCSAM	101.1285541	0.659733876	0.148515879	4.442177352	8.91E-06	0.000214429	GCSAM	0.659733876
IPCEF1	70.07010866	0.659434334	0.169830637	3.88289384	0.000103221	0.001442647	IPCEF1	0.659434334
PAG1	1176.625182	0.658465875	0.124688091	5.280904286	1.29E-07	6.95E-06	PAG1	0.658465875
PDE4D	754.6069325	0.658425947	0.119671887	5.501926679	3.76E-08	2.50E-06	PDE4D	0.658425947
HLA-DQA2	393.709083	0.657727181	0.25858658	2.54354724	0.010973322	0.044207595	HLA-DQA2	0.657727181
MS4A4E	8.944843582	0.657554893	0.222450865	2.955955661	0.003117019	0.017766099	MS4A4E	0.657554893
DUSP5	1149.905899	0.656997938	0.152293306	4.314030323	1.60E-05	0.000338608	DUSP5	0.656997938
TSHZ2	275.5572742	0.656809063	0.210406195	3.121624161	0.001798564	0.012009853	TSHZ2	0.656809063
SRL	31.11902104	0.65640928	0.195511582	3.357393322	0.000786811	0.006602208	SRL	0.65640928
BCO1	148.3323207	0.656302423	0.155357045	4.224478017	2.39E-05	0.000456871	BCO1	0.656302423
DCLK1	85.08680625	0.656191761	0.229404903	2.860408612	0.004230955	0.022177161	DCLK1	0.656191761
WNT1	3.057521092	0.65512863	0.250418382	2.616136345	0.008893104	0.038031753	WNT1	0.65512863
HSPA1A	1590.280888	0.654827359	0.196818904	3.327055201	0.00087769	0.007174548	HSPA1A	0.654827359
CD1E	31.63726359	0.65434996	0.227582024	2.875226915	0.004037372	0.021432674	CD1E	0.65434996
HLA-DMB	823.9462072	0.653832348	0.175197691	3.731968982	0.000189989	0.0022858	HLA-DMB	0.653832348
SH2D1A	60.15735574	0.653709294	0.201895767	3.237855376	0.001204318	0.009024495	SH2D1A	0.653709294
MYOCD	206.6395249	0.653704888	0.230543705	2.835492252	0.004575512	0.023455954	MYOCD	0.653704888
ZNF208	14.86853041	0.653671146	0.226338616	2.888023076	0.003876714	0.020812824	ZNF208	0.653671146
H2BC6	17.84435384	0.653586936	0.196839222	3.320410084	0.000898853	0.007307098	H2BC6	0.653586936
CYSLTR2	28.97754362	0.653425872	0.201570089	3.241680724	0.001188271	0.008945851	CYSLTR2	0.653425872
OXCT1	1163.00993	0.652583052	0.148028919	4.408483522	1.04E-05	0.000240209	OXCT1	0.652583052
FGF2	150.0555247	0.652569749	0.200871009	3.248700505	0.001159335	0.008787737	FGF2	0.652569749
VSTM5	114.6460126	0.652389795	0.226401175	2.881565409	0.003957051	0.021103478	VSTM5	0.652389795
PLIN1	44.42923636	0.651891477	0.234559827	2.779211965	0.005449096	0.026566402	PLIN1	0.651891477
DGKA	1332.477357	0.651865998	0.129218124	5.044694796	4.54E-07	1.92E-05	DGKA	0.651865998
CD69	138.3845757	0.651577483	0.184043311	3.54034863	0.000399599	0.004032853	CD69	0.651577483
COL24A1	86.80593819	0.651432049	0.212878884	3.060106463	0.002212583	0.013894897	COL24A1	0.651432049
CD84	403.5848366	0.650813746	0.200937597	3.23888489	0.00119998	0.009003406	CD84	0.650813746
TLR7	81.18781734	0.650745569	0.19605286	3.319235272	0.000902643	0.007327827	TLR7	0.650745569
YJEFN3	85.27002755	0.650229986	0.175422482	3.706651384	0.000210018	0.002477985	YJEFN3	0.650229986
PRKCB	247.8193564	0.650079669	0.195934211	3.317846664	0.000907143	0.00735402	PRKCB	0.650079669
IDO1	564.5423381	0.649786833	0.260248023	2.496798342	0.01253202	0.048757949	IDO1	0.649786833
DPF1	31.60829103	0.649594168	0.173106112	3.752577884	0.000175025	0.002151041	DPF1	0.649594168
MAP3K5	1536.211999	0.648623724	0.089079387	7.28141207	3.30E-13	9.92E-11	MAP3K5	0.648623724
PGR	44.90010889	0.648484113	0.217194159	2.98573458	0.002828981	0.016502698	PGR	0.648484113
BCAS1	1882.021971	0.647871835	0.200321586	3.234158871	0.001220016	0.009100342	BCAS1	0.647871835
BACH2	78.38632474	0.647715025	0.215297403	3.008466507	0.002625697	0.015635958	BACH2	0.647715025
SPHK1	616.5526023	0.647391977	0.185249463	3.494703665	0.000474588	0.004622035	SPHK1	0.647391977
TGM4	2.581910368	0.647136004	0.235927156	2.742948354	0.006089026	0.028791281	TGM4	0.647136004
PYHIN1	41.96723747	0.644908657	0.202574662	3.183560322	0.001454758	0.010333155	PYHIN1	0.644908657
SYTL5	381.813189	0.64438519	0.241358548	2.669825429	0.007589069	0.033834839	SYTL5	0.64438519
METRN	735.7383465	0.644141047	0.155817528	4.133944719	3.57E-05	0.000623838	METRN	0.644141047
LANCL3	92.80305147	0.644134105	0.163347475	3.943336763	8.04E-05	0.001178861	LANCL3	0.644134105
IKZF1	354.9352643	0.643872839	0.186072278	3.460337269	0.000539499	0.005088347	IKZF1	0.643872839
TC2N	2665.383446	0.643034468	0.117509391	5.472196429	4.44E-08	2.89E-06	TC2N	0.643034468
SYNE1	895.2783092	0.642612415	0.172038728	3.735277649	0.000187508	0.002268273	SYNE1	0.642612415
IL9R	9.160403311	0.642386103	0.203736557	3.153023253	0.001615889	0.011147058	IL9R	0.642386103
PLXNC1	531.6884119	0.642243028	0.161381638	3.979653673	6.90E-05	0.001054394	PLXNC1	0.642243028
RNF133	2.673839594	0.641696728	0.253649595	2.52985513	0.011410963	0.045475031	RNF133	0.641696728
CCNB3	19.86249637	0.641001938	0.189434931	3.383757871	0.00071501	0.006163138	CCNB3	0.641001938
HTR1B	14.5648532	0.640441301	0.195945391	3.268468318	0.001081313	0.008346266	HTR1B	0.640441301
AJAP1	22.05151688	0.640256958	0.204941103	3.124102238	0.001783485	0.011954205	AJAP1	0.640256958
CCDC152	30.30386607	0.639980742	0.208979729	3.062405828	0.002195656	0.013827792	CCDC152	0.639980742
TLR8	95.74088147	0.63992174	0.239449974	2.672465272	0.007529617	0.033628999	TLR8	0.63992174
AFAP1L2	1053.744623	0.639822049	0.137788866	4.643495997	3.43E-06	9.70E-05	AFAP1L2	0.639822049
GPAT3	326.860052	0.639805228	0.152014843	4.208833931	2.57E-05	0.000480369	GPAT3	0.639805228
HLA-DPA1	6037.028734	0.63961367	0.200685655	3.187141945	0.001436862	0.010234061	HLA-DPA1	0.63961367
SYNDIG1	129.9633766	0.639235854	0.200924247	3.18147692	0.001465262	0.010391106	SYNDIG1	0.639235854
DOCK8	821.1540281	0.638659217	0.16722296	3.819207697	0.000133881	0.00175621	DOCK8	0.638659217
ST6GALNAC5	161.10305	0.638528773	0.215409491	2.964255519	0.003034162	0.017396126	ST6GALNAC5	0.638528773
CYBB	1556.208074	0.637782434	0.186900871	3.412410178	0.000643911	0.00574014	CYBB	0.637782434
CLVS1	7.69983986	0.637710219	0.238880401	2.669579485	0.00759463	0.033851113	CLVS1	0.637710219
C2orf88	374.9168039	0.637659286	0.180079814	3.540981485	0.000398642	0.004025485	C2orf88	0.637659286
STS	1018.716877	0.637308558	0.139082716	4.582226871	4.60E-06	0.000125759	STS	0.637308558
CRYBG3	535.6258518	0.637120029	0.130524129	4.881243275	1.05E-06	3.86E-05	CRYBG3	0.637120029
AC068896.1	3.959136603	0.635370164	0.22708387	2.797953744	0.005142748	0.025529349	AC068896.1	0.635370164
CACNA2D1	207.2823561	0.634920807	0.189316171	3.353758973	0.000797218	0.006658008	CACNA2D1	0.634920807
CLEC18B	8.322841121	0.634826083	0.224209802	2.831393078	0.004634573	0.023676534	CLEC18B	0.634826083
AHCYL2	3476.898876	0.634278928	0.143620891	4.416341694	1.00E-05	0.000232882	AHCYL2	0.634278928
PLPP4	141.1225941	0.634103922	0.24078315	2.633506213	0.008450829	0.036581727	PLPP4	0.634103922
LDHD	435.8094053	0.633529566	0.190640203	3.32316876	0.000890011	0.007255182	LDHD	0.633529566
RASA4	20.35131715	0.633404117	0.143829179	4.403863831	1.06E-05	0.000244747	RASA4	0.633404117
PCDH9	32.58482865	0.63274029	0.240058678	2.635773454	0.008394576	0.036453974	PCDH9	0.63274029
NME8	4.629687531	0.632533994	0.223004705	2.836415463	0.004562305	0.023408563	NME8	0.632533994
NTM	476.276392	0.631234695	0.205291378	3.07482322	0.002106274	0.013420572	NTM	0.631234695
TMEM121B	34.99537558	0.631125338	0.164634144	3.833502115	0.000126332	0.001692253	TMEM121B	0.631125338
BCAT1	561.2629899	0.63066916	0.199437108	3.162245809	0.001565574	0.010901805	BCAT1	0.63066916
FRMD3	282.9343151	0.629958247	0.185230022	3.4009511	0.000671518	0.005898013	FRMD3	0.629958247
NUDT11	32.05393573	0.629779078	0.193462497	3.255303154	0.001132714	0.008651111	NUDT11	0.629779078
AL136531.2	17.00460816	0.629233114	0.242184967	2.598150998	0.009372727	0.039492027	AL136531.2	0.629233114
MCUB	683.4064828	0.629091908	0.112194964	5.607131429	2.06E-08	1.53E-06	MCUB	0.629091908
DMC1	32.45069719	0.628143845	0.162317999	3.869834812	0.000108909	0.001499679	DMC1	0.628143845
PALLD	5378.515209	0.627830523	0.122710435	5.116358078	3.11E-07	1.43E-05	PALLD	0.627830523
CCR7	130.3215057	0.627197712	0.211272496	2.968667113	0.002990944	0.017192836	CCR7	0.627197712
CRIP3	16.97879506	0.626999805	0.248236703	2.525814267	0.011543049	0.045794921	CRIP3	0.626999805
GPNMB	3812.148789	0.626801197	0.210572419	2.976653829	0.002914128	0.016838665	GPNMB	0.626801197
CYP2C18	87.17093967	0.6262632	0.238989951	2.6204583	0.008781167	0.037689474	CYP2C18	0.6262632
ALOX5	1084.052679	0.62459119	0.181625787	3.438890479	0.000584103	0.00538859	ALOX5	0.62459119
PPM1N	100.1647921	0.624373653	0.147560606	4.231303134	2.32E-05	0.000446589	PPM1N	0.624373653
GJB4	105.3463125	0.623330984	0.220355369	2.828753326	0.00467297	0.023831475	GJB4	0.623330984
GUCY1A1	751.7492172	0.622716904	0.200541175	3.105182282	0.001901618	0.012509456	GUCY1A1	0.622716904
CA12	5309.865703	0.622705218	0.185351387	3.359592977	0.000780574	0.00656623	CA12	0.622705218
POSTN	9477.35695	0.622096727	0.227060391	2.739785324	0.006147933	0.028990296	POSTN	0.622096727
GREM1	5702.790924	0.621746542	0.2365677	2.628197095	0.008583876	0.03705809	GREM1	0.621746542
PLCH2	263.5192327	0.620943297	0.209733232	2.960633804	0.003070067	0.017556545	PLCH2	0.620943297
SLC2A10	933.099367	0.620921724	0.167930133	3.697500339	0.000217733	0.002552026	SLC2A10	0.620921724
SYN2	41.04986682	0.620778513	0.227749759	2.725704374	0.006416444	0.029940026	SYN2	0.620778513
CYP7B1	217.4415788	0.620332839	0.200499026	3.093944398	0.001975145	0.012850044	CYP7B1	0.620332839
DISP2	204.15517	0.618735365	0.177191542	3.491901241	0.000479596	0.004654651	DISP2	0.618735365
DIRAS1	33.74771443	0.618695443	0.230992042	2.678427524	0.007396874	0.03323717	DIRAS1	0.618695443
TNC	6505.585764	0.618568146	0.22607839	2.736078165	0.006217626	0.029235542	TNC	0.618568146
P3H2	519.2279355	0.618353303	0.19178285	3.224236696	0.00126309	0.009369808	P3H2	0.618353303
PIP5KL1	24.47401735	0.618140864	0.182753596	3.382373187	0.000718624	0.006188272	PIP5KL1	0.618140864
TMCC3	983.8231908	0.618019103	0.124694358	4.956271586	7.19E-07	2.79E-05	TMCC3	0.618019103
TESPA1	59.84875601	0.617957983	0.187499042	3.295792757	0.000981444	0.007789139	TESPA1	0.617957983
GNA14	270.0225429	0.617222399	0.144041019	4.28504603	1.83E-05	0.000373529	GNA14	0.617222399
NPIPB6	2.882904741	0.617171629	0.243817057	2.531289799	0.011364391	0.04537052	NPIPB6	0.617171629
SLC6A20	1341.33125	0.616945883	0.240962602	2.560338732	0.010457018	0.04264558	SLC6A20	0.616945883
NOX4	128.2933559	0.616796363	0.197161645	3.12837907	0.001757733	0.011839813	NOX4	0.616796363
DNAJC5B	33.04031437	0.616503127	0.206461733	2.98604065	0.002826151	0.016502485	DNAJC5B	0.616503127
ACTN2	3.939950127	0.616422554	0.243078924	2.535894694	0.011216046	0.044922066	ACTN2	0.616422554
UCN2	19.03461427	0.616220507	0.21830288	2.822777729	0.004760957	0.024148161	UCN2	0.616220507
DAPP1	331.8685675	0.615760097	0.182939627	3.36591971	0.000762889	0.006459459	DAPP1	0.615760097
SAMSN1	248.4877052	0.615434011	0.167405139	3.676314922	0.000236627	0.002716004	SAMSN1	0.615434011
SLC7A11	1198.12704	0.61521272	0.157683746	3.901560779	9.56E-05	0.001351772	SLC7A11	0.61521272
FAS	623.8833241	0.613321391	0.127791324	4.799397717	1.59E-06	5.25E-05	FAS	0.613321391
CDK14	344.2674676	0.613269566	0.182721716	3.35630367	0.000789918	0.006612195	CDK14	0.613269566
AMZ1	21.44099365	0.613114041	0.20660943	2.967502706	0.003002296	0.017230148	AMZ1	0.613114041
CD96	179.636046	0.613016215	0.181388202	3.379581519	0.000725963	0.006240365	CD96	0.613016215
CCL28	1081.108301	0.6130039	0.199465461	3.073233318	0.002117529	0.013440846	CCL28	0.6130039
LIMA1	7174.43403	0.61266191	0.10417268	5.881214797	4.07E-09	3.74E-07	LIMA1	0.61266191
AVPR1A	77.58751203	0.612311134	0.220858403	2.772414932	0.005564206	0.026971789	AVPR1A	0.612311134
TMEM255A	38.41128284	0.612244814	0.213036902	2.8738909	0.00405449	0.021498129	TMEM255A	0.612244814
C3orf20	4.687065392	0.612042403	0.240147308	2.54861238	0.010815243	0.043739787	C3orf20	0.612042403
SLC51A	135.9139424	0.611441848	0.149522025	4.089309563	4.33E-05	0.000722675	SLC51A	0.611441848
PMP22	1932.920952	0.611175917	0.141834209	4.309086791	1.64E-05	0.000343807	PMP22	0.611175917
DPP4	1806.599804	0.610086873	0.211277064	2.887615253	0.003881744	0.020823149	DPP4	0.610086873
DAND5	7.0834781	0.609404501	0.221296668	2.753789775	0.005890959	0.028102671	DAND5	0.609404501
FOXH1	23.80757811	0.609404057	0.228219486	2.670254268	0.007579383	0.033800156	FOXH1	0.609404057
TENT5C	1015.551167	0.609225314	0.159438156	3.821076016	0.000132871	0.001748132	TENT5C	0.609225314
LGR4	3126.713632	0.608853906	0.090116648	6.756286669	1.42E-11	2.82E-09	LGR4	0.608853906
P2RY10	90.92280752	0.608691123	0.195032349	3.120975198	0.001802532	0.012022615	P2RY10	0.608691123
TMEM92	603.0544244	0.606825535	0.16462258	3.686162218	0.000227661	0.002642183	TMEM92	0.606825535
DDX60L	945.8140335	0.606627654	0.123221497	4.923066755	8.52E-07	3.21E-05	DDX60L	0.606627654
TRPC6	64.95036822	0.606431241	0.150482492	4.029912273	5.58E-05	0.000886063	TRPC6	0.606431241
TNFSF8	48.8190697	0.606371803	0.195872559	3.095746572	0.001963181	0.012800401	TNFSF8	0.606371803
POPDC2	89.8736672	0.604550371	0.183009129	3.303389151	0.000955237	0.007656587	POPDC2	0.604550371
NPAS1	29.80747984	0.604343976	0.154915618	3.901117162	9.57E-05	0.001352842	NPAS1	0.604343976
KIRREL3	23.25998069	0.604334936	0.227935568	2.651341085	0.008017283	0.035195019	KIRREL3	0.604334936
COLEC12	306.7541976	0.604100832	0.223475827	2.703204369	0.006867451	0.031488994	COLEC12	0.604100832
GZMA	246.8592451	0.604051002	0.201071629	3.0041583	0.002663167	0.015763744	GZMA	0.604051002
CD3G	115.3579434	0.603581717	0.175618205	3.436897193	0.000588419	0.005414309	CD3G	0.603581717
KPNA7	36.57313145	0.600918049	0.179380377	3.349965352	0.000808217	0.006727673	KPNA7	0.600918049
FGL2	795.5320991	0.60057634	0.184365706	3.257527401	0.001123874	0.008614748	FGL2	0.60057634
PYGM	48.55786725	0.600053212	0.207095934	2.897464955	0.003761918	0.020431721	PYGM	0.600053212
PRDM6	69.53228068	0.599729612	0.201414807	2.977584521	0.002905295	0.016809547	PRDM6	0.599729612
FAM107B	2028.202334	0.598317477	0.125360729	4.772766412	1.82E-06	5.80E-05	FAM107B	0.598317477
HAVCR2	366.275375	0.597749095	0.172046989	3.474336286	0.000512119	0.004895237	HAVCR2	0.597749095
ICOS	61.5861144	0.59760773	0.189574584	3.152362074	0.001619553	0.011163641	ICOS	0.59760773
CDKN2B	693.5728276	0.597564392	0.163073242	3.664392666	0.000247926	0.002817787	CDKN2B	0.597564392
CFAP61	6.90441887	0.596707529	0.183422588	3.253184539	0.001141194	0.008698595	CFAP61	0.596707529
ADHFE1	6.872332442	0.595510359	0.192908381	3.087011337	0.002021799	0.013057697	ADHFE1	0.595510359
HAPLN3	712.4663515	0.595497771	0.163095127	3.651229704	0.000260988	0.002923656	HAPLN3	0.595497771
HLA-DMA	1851.074858	0.595305295	0.170858718	3.484196184	0.000493618	0.004772444	HLA-DMA	0.595305295
CAV1	1815.427218	0.594905798	0.151673524	3.922278471	8.77E-05	0.00126279	CAV1	0.594905798
MMP11	8438.026013	0.593572722	0.2052004	2.892648955	0.00382008	0.020614938	MMP11	0.593572722
SLFN12L	12.01968308	0.593115768	0.209255876	2.834404356	0.00459112	0.023508762	SLFN12L	0.593115768
NCAM1	173.0186716	0.593076556	0.208807669	2.840300645	0.004507103	0.023223584	NCAM1	0.593076556
LRRTM2	12.85916876	0.592983308	0.190355199	3.11514112	0.001838569	0.012202826	LRRTM2	0.592983308
CLIC2	247.4503615	0.592926555	0.157475676	3.765194534	0.000166419	0.002074041	CLIC2	0.592926555
SPTBN4	29.16214459	0.592568401	0.210168019	2.819498433	0.004809877	0.024326665	SPTBN4	0.592568401
TMTC1	311.6334415	0.592396043	0.178207833	3.324186323	0.000886769	0.007235417	TMTC1	0.592396043
CD3E	445.9345613	0.592144698	0.171867189	3.445362096	0.000570295	0.005294272	CD3E	0.592144698
HDAC9	220.2381173	0.591309781	0.191221245	3.09228078	0.001986249	0.012889162	HDAC9	0.591309781
DOCK10	380.2703849	0.590874624	0.161682259	3.654542117	0.000257641	0.002893586	DOCK10	0.590874624
EFCAB12	11.7161661	0.59078505	0.191128178	3.09104109	0.00199456	0.012933625	EFCAB12	0.59078505
DOCK5	1796.064411	0.590265025	0.113817294	5.186075011	2.15E-07	1.05E-05	DOCK5	0.590265025
FBXO32	1951.491118	0.59018564	0.149922382	3.936607942	8.26E-05	0.001207306	FBXO32	0.59018564
CD80	37.82307239	0.589261572	0.179078733	3.290516761	0.001000035	0.007894266	CD80	0.589261572
RASGRF2	373.8283331	0.589191646	0.142653396	4.130232183	3.62E-05	0.000631504	RASGRF2	0.589191646
SLA	532.4233512	0.589002235	0.169504428	3.474848665	0.000511142	0.004891173	SLA	0.589002235
SLA2	79.3204754	0.588170878	0.162510749	3.619273684	0.000295431	0.003215988	SLA2	0.588170878
H3C8	38.99677037	0.588128366	0.213169865	2.7589658	0.00579846	0.02781064	H3C8	0.588128366
ADAMTS12	1140.817822	0.588125407	0.181565951	3.239183352	0.001198725	0.009000708	ADAMTS12	0.588125407
FLNC	2244.37013	0.587895088	0.219862722	2.673918909	0.007497058	0.033551227	FLNC	0.587895088
SLC43A3	473.0081576	0.587619387	0.189587426	3.099463919	0.001938712	0.012678174	SLC43A3	0.587619387
PADI2	2493.53836	0.587310048	0.228230717	2.57331728	0.010072882	0.041601401	PADI2	0.587310048
TRIM61	13.46519449	0.587141003	0.186688003	3.14503874	0.001660648	0.011389323	TRIM61	0.587141003
SSBP2	253.8346723	0.58706634	0.147331794	3.984654795	6.76E-05	0.00103511	SSBP2	0.58706634
FOS	13043.84513	0.586818931	0.175920858	3.335698429	0.000850854	0.006998347	FOS	0.586818931
DOCK2	547.4831093	0.5867259	0.1828465	3.208844033	0.001332698	0.009739409	DOCK2	0.5867259
CCR4	67.15767588	0.586298712	0.203087608	2.886925089	0.003890268	0.020847698	CCR4	0.586298712
SCHIP1	13.56910451	0.586139586	0.196753131	2.979061026	0.002891332	0.016745158	SCHIP1	0.586139586
CCDC181	12.93846704	0.586038132	0.172098501	3.405248315	0.000661039	0.005842861	CCDC181	0.586038132
SUSD2	269.2002162	0.585147265	0.187022661	3.12875061	0.001755512	0.011833849	SUSD2	0.585147265
GSN	13842.44372	0.585078892	0.124501567	4.699369716	2.61E-06	7.81E-05	GSN	0.585078892
PKD1L1	81.68522002	0.585015525	0.16560749	3.532542681	0.000411584	0.00412439	PKD1L1	0.585015525
MAP3K6	1024.001866	0.584396332	0.124493233	4.694201591	2.68E-06	7.94E-05	MAP3K6	0.584396332
ADM	1038.123302	0.584005875	0.147927276	3.947925553	7.88E-05	0.00116227	ADM	0.584005875
FAM174B	850.0650068	0.582561659	0.168774999	3.45170589	0.000557055	0.005204515	FAM174B	0.582561659
KCNMB1	296.1124756	0.582328299	0.234417066	2.484154883	0.012985931	0.049975391	KCNMB1	0.582328299
SLC2A13	571.4742982	0.582232344	0.101756932	5.721795364	1.05E-08	8.53E-07	SLC2A13	0.582232344
SHISAL1	109.8108875	0.581230561	0.226077117	2.570939373	0.010142308	0.041801103	SHISAL1	0.581230561
PYGO1	95.09837115	0.580317948	0.196673879	2.950661013	0.003170947	0.017965322	PYGO1	0.580317948
PPM1K	419.0328848	0.579621425	0.125648699	4.613031654	3.97E-06	0.000110927	PPM1K	0.579621425
MYOF	6089.853073	0.579567112	0.113703388	5.097184181	3.45E-07	1.54E-05	MYOF	0.579567112
IL21R	105.1569247	0.579294218	0.188250663	3.077249284	0.002089205	0.013347113	IL21R	0.579294218
AK5	25.48109153	0.579170643	0.210288336	2.754173877	0.00588405	0.028084334	AK5	0.579170643
C14orf132	257.8876996	0.578977506	0.197051414	2.93820528	0.003301184	0.01849623	C14orf132	0.578977506
MAOA	5239.858625	0.578777751	0.154560176	3.74467581	0.000180627	0.002206112	MAOA	0.578777751
CTHRC1	1575.231714	0.578324438	0.199476802	2.899206476	0.003741084	0.020362254	CTHRC1	0.578324438
GOLGA8H	4.552878168	0.578313157	0.17600835	3.285714318	0.001017241	0.007983857	GOLGA8H	0.578313157
FCGR1A	73.27293346	0.578101834	0.199041	2.904435944	0.003679155	0.020124068	FCGR1A	0.578101834
TMIGD3	27.41560846	0.577756867	0.177243708	3.259674895	0.0011154	0.008558858	TMIGD3	0.577756867
RHOV	353.2042341	0.576694462	0.196841332	2.929742736	0.003392427	0.018862471	RHOV	0.576694462
DCLK2	139.7322327	0.576510262	0.154821257	3.723715156	0.000196312	0.002353889	DCLK2	0.576510262
HSPA4L	637.7704722	0.576454277	0.186779869	3.086276271	0.002026804	0.013080489	HSPA4L	0.576454277
H2BC11	63.0614821	0.575982827	0.17139874	3.360484598	0.000778059	0.006550478	H2BC11	0.575982827
CLEC5A	128.2072745	0.575927718	0.219182188	2.627620986	0.008598426	0.037107809	CLEC5A	0.575927718
TMEM263	1665.953633	0.575912071	0.096322659	5.978988501	2.25E-09	2.22E-07	TMEM263	0.575912071
ZNF229	18.25573653	0.575838437	0.202240173	2.847299968	0.004409179	0.022861048	ZNF229	0.575838437
DKK2	150.4703247	0.575726015	0.230756069	2.494955033	0.012597309	0.048961709	DKK2	0.575726015
LMO4	1477.474686	0.575394595	0.123530077	4.657931169	3.19E-06	9.19E-05	LMO4	0.575394595
LY86	97.3430768	0.575180613	0.166058353	3.463725861	0.000532749	0.005046168	LY86	0.575180613
EVC	333.0954868	0.574798661	0.194933718	2.948687726	0.003191263	0.018045806	EVC	0.574798661
SGCD	369.9274939	0.574497616	0.198185244	2.898791067	0.003746044	0.020376733	SGCD	0.574497616
ARID3C	9.154560859	0.573988241	0.206682266	2.77715284	0.005483739	0.026691243	ARID3C	0.573988241
IGSF6	340.0294326	0.573519812	0.159210462	3.602274659	0.000315445	0.00338192	IGSF6	0.573519812
ZNF543	119.0570623	0.573371683	0.175297449	3.270850119	0.001072247	0.008304114	ZNF543	0.573371683
KLHL33	12.54229675	0.572738697	0.194275362	2.948076849	0.003197576	0.018064213	KLHL33	0.572738697
ATP6V0D2	36.28145587	0.572667195	0.193603456	2.957938903	0.003097035	0.017665161	ATP6V0D2	0.572667195
CD226	68.07929606	0.572532604	0.185898783	3.079808245	0.002071339	0.013285657	CD226	0.572532604
IL20RB	45.37273817	0.572483034	0.156650112	3.654533191	0.00025765	0.002893586	IL20RB	0.572483034
DDR2	1144.262593	0.572089663	0.197267271	2.900073899	0.003730747	0.020318469	DDR2	0.572089663
HSPB8	438.3767372	0.571973803	0.228208326	2.506366936	0.012197896	0.047793746	HSPB8	0.571973803
CD180	139.3994898	0.571724387	0.184101369	3.105486887	0.00189966	0.012509456	CD180	0.571724387
EVC2	64.48109205	0.571296689	0.170529805	3.350128086	0.000807742	0.006726881	EVC2	0.571296689
HAL	22.68405453	0.571279115	0.165180895	3.458506	0.00054318	0.005114899	HAL	0.571279115
SENP3-EIF4A1	4.341900708	0.571263603	0.229772572	2.486213204	0.012911059	0.049806223	SENP3-EIF4A1	0.571263603
APOE	4733.166107	0.571157022	0.224479459	2.544362076	0.010947754	0.044134689	APOE	0.571157022
HTR6	6.412721515	0.570972856	0.212376241	2.688496856	0.007177451	0.032490112	HTR6	0.570972856
ARHGAP24	175.849026	0.570764422	0.145894618	3.912169151	9.15E-05	0.001305341	ARHGAP24	0.570764422
FCGR2B	145.7912221	0.570215881	0.214579689	2.657361853	0.007875486	0.034727386	FCGR2B	0.570215881
RNF144A	758.9026431	0.569920171	0.128956279	4.41948368	9.89E-06	0.000231314	RNF144A	0.569920171
RNF207	328.5058243	0.569916621	0.144937574	3.932152343	8.42E-05	0.00122086	RNF207	0.569916621
CACNA1H	841.7646733	0.5696237	0.174149573	3.270887713	0.001072105	0.008304114	CACNA1H	0.5696237
FSCN1	3019.225246	0.569046049	0.195754259	2.906940838	0.003649822	0.020008292	FSCN1	0.569046049
SMCO2	11.04027896	0.568438816	0.160487601	3.541948487	0.000397183	0.004015089	SMCO2	0.568438816
C2orf72	1090.228865	0.568326683	0.152499236	3.726751022	0.000193964	0.002327304	C2orf72	0.568326683
DNAH5	80.29739091	0.568202774	0.173934636	3.266760367	0.001087857	0.008389472	DNAH5	0.568202774
SIPA1L2	1684.12436	0.567186387	0.11816132	4.800101967	1.59E-06	5.24E-05	SIPA1L2	0.567186387
GNB4	485.2134936	0.566890801	0.154192943	3.676502895	0.000236453	0.002715764	GNB4	0.566890801
SYNGR1	138.8862739	0.56611169	0.201842236	2.804723638	0.005035974	0.025161412	SYNGR1	0.56611169
CLMP	481.8504709	0.565370462	0.189382007	2.98534412	0.002832595	0.016512909	CLMP	0.565370462
GLIPR1	656.5036565	0.565298967	0.185730435	3.04365285	0.002337247	0.014422245	GLIPR1	0.565298967
CCDC173	8.485187443	0.564941936	0.187693885	3.00991125	0.00261324	0.015586674	CCDC173	0.564941936
CAPN8	2168.226784	0.564900895	0.172594648	3.27299197	0.001064155	0.008267845	CAPN8	0.564900895
PGAP4	1400.13765	0.564271469	0.142176687	3.968804454	7.22E-05	0.001094131	PGAP4	0.564271469
ASRGL1	466.5655839	0.563620628	0.180106266	3.129378236	0.001751767	0.011826593	ASRGL1	0.563620628
SGIP1	174.1256333	0.563492397	0.155753033	3.617858259	0.000297051	0.003231638	SGIP1	0.563492397
DNAAF1	9.566332136	0.563436777	0.187737646	3.001192305	0.002689247	0.015886277	DNAAF1	0.563436777
TMEM132B	23.35540157	0.563260919	0.205882328	2.735839077	0.006222145	0.029249031	TMEM132B	0.563260919
CLEC7A	229.6478684	0.562774384	0.188110808	2.991717435	0.002774129	0.016279177	CLEC7A	0.562774384
HSPA6	223.8491856	0.562603695	0.198410247	2.835557664	0.004574576	0.023455954	HSPA6	0.562603695
ARRDC5	4.735241764	0.562592697	0.219218672	2.566353918	0.010277391	0.042158211	ARRDC5	0.562592697
PIK3CG	214.2681897	0.562493248	0.171596702	3.277995682	0.00104547	0.008151262	PIK3CG	0.562493248
CCL5	878.0541282	0.562350384	0.192875094	2.915619496	0.003549831	0.019573775	CCL5	0.562350384
MADCAM1	49.18969216	0.561572165	0.217730919	2.579202654	0.009902867	0.041110089	MADCAM1	0.561572165
ZNF469	490.9469071	0.561143924	0.193914502	2.893769775	0.003806471	0.020560283	ZNF469	0.561143924
TLR1	136.6404808	0.560492629	0.180280232	3.109007702	0.001877168	0.012394626	TLR1	0.560492629
OMG	8.413329436	0.560214839	0.184514475	3.036156581	0.002396149	0.014653054	OMG	0.560214839
SIRPG	79.80827972	0.560193184	0.18449779	3.036313785	0.0023949	0.014653054	SIRPG	0.560193184
CAV2	815.1174299	0.559258825	0.154323152	3.623946356	0.000290142	0.003180108	CAV2	0.559258825
IFIT3	1150.525778	0.558816967	0.164931811	3.38816972	0.000703607	0.006091512	IFIT3	0.558816967
ADAMTS2	2360.815101	0.558725186	0.195329822	2.86041926	0.004230813	0.022177161	ADAMTS2	0.558725186
H2BC21	495.7420049	0.558385043	0.16738643	3.335903896	0.000850225	0.006998347	H2BC21	0.558385043
COL28A1	136.9787208	0.55803069	0.206153952	2.706863904	0.00679221	0.031297852	COL28A1	0.55803069
S100A5	24.2083102	0.558024491	0.195627947	2.852478385	0.004337976	0.022571232	S100A5	0.558024491
HHIPL2	7.012138041	0.558008473	0.213189652	2.617427577	0.008859529	0.037915616	HHIPL2	0.558008473
CYP3A5	2603.907994	0.557800011	0.14438961	3.863158933	0.00011193	0.001527041	CYP3A5	0.557800011
TPBGL	21.97347481	0.557784164	0.217216448	2.567872597	0.010232476	0.042006007	TPBGL	0.557784164
ITM2A	320.7176977	0.557711461	0.181704582	3.069330747	0.002145389	0.013564249	ITM2A	0.557711461
FIGN	30.30257201	0.557669864	0.200536328	2.780891971	0.005420977	0.026494914	FIGN	0.557669864
FPR3	638.4400276	0.557136031	0.191832677	2.90428117	0.003680974	0.020127808	FPR3	0.557136031
VILL	2738.417457	0.556664924	0.14415326	3.861618695	0.000112638	0.001534339	VILL	0.556664924
MYLK	4462.64586	0.556147704	0.205583557	2.705214906	0.006826021	0.031368075	MYLK	0.556147704
CYP27C1	22.4100046	0.555480369	0.212166746	2.618131161	0.008841281	0.037864956	CYP27C1	0.555480369
ITGAL	497.4789306	0.555292274	0.173396205	3.202447676	0.001362651	0.009880889	ITGAL	0.555292274
LIFR	141.2269897	0.554705865	0.20499393	2.705962396	0.006810676	0.031331204	LIFR	0.554705865
BST2	3735.726445	0.554502653	0.212646155	2.607630745	0.009117125	0.038727663	BST2	0.554502653
ERMN	36.65500384	0.553651137	0.213557256	2.592518501	0.009527606	0.039989167	ERMN	0.553651137
ISG20	935.2308601	0.553139775	0.144819816	3.819503378	0.000133721	0.001755405	ISG20	0.553139775
TNNI2	17.217192	0.552864757	0.175892882	3.143190057	0.001671173	0.011448213	TNNI2	0.552864757
CYBRD1	1890.238001	0.552340297	0.169827931	3.252352517	0.00114454	0.008711228	CYBRD1	0.552340297
FILIP1	60.06225685	0.551972416	0.187587125	2.942485603	0.003255889	0.018294505	FILIP1	0.551972416
MYRF	2019.949289	0.551876442	0.201549858	2.738163395	0.006178337	0.029089397	MYRF	0.551876442
FGFBP1	505.1398376	0.551339376	0.209288711	2.634348383	0.008429894	0.036536964	FGFBP1	0.551339376
HSPA1B	5078.102542	0.550794135	0.125545662	4.387201647	1.15E-05	0.000259874	HSPA1B	0.550794135
NLRP1	388.6898885	0.550526443	0.172060129	3.199616594	0.001376105	0.009937789	NLRP1	0.550526443
APOC1	445.9940642	0.550139892	0.21332222	2.578915095	0.009911114	0.041134606	APOC1	0.550139892
LTBP4	4951.15967	0.549747317	0.123816718	4.440008799	9.00E-06	0.000215722	LTBP4	0.549747317
SELL	263.329118	0.54954193	0.205911911	2.668820506	0.007611812	0.033893599	SELL	0.54954193
DMXL2	842.1223685	0.549268619	0.11366813	4.832213029	1.35E-06	4.67E-05	DMXL2	0.549268619
ALPK2	67.4318992	0.549194628	0.192614947	2.851256537	0.004354682	0.022638215	ALPK2	0.549194628
BTNL9	396.2451813	0.549128447	0.180579808	3.040918327	0.002358578	0.014514597	BTNL9	0.549128447
PPM1L	664.1634821	0.549087661	0.107455913	5.109887842	3.22E-07	1.46E-05	PPM1L	0.549087661
ARL17B	43.43083862	0.548998523	0.202292942	2.713878786	0.006650049	0.030811026	ARL17B	0.548998523
KSR2	85.70450129	0.548651881	0.168944322	3.247530749	0.001164111	0.008816398	KSR2	0.548651881
MAP4K1	145.8284821	0.548540523	0.170365115	3.2197937	0.001282829	0.00945686	MAP4K1	0.548540523
B3GAT1	24.69837605	0.548115196	0.20676189	2.650948859	0.008026599	0.035218469	B3GAT1	0.548115196
GLI3	232.3739314	0.547730661	0.210468093	2.602440363	0.009256291	0.039122345	GLI3	0.547730661
PRRX1	964.7299178	0.547560022	0.20067685	2.728565964	0.006361037	0.029770266	PRRX1	0.547560022
KATNAL2	46.67601122	0.547476743	0.158340296	3.457595802	0.000545018	0.005129483	KATNAL2	0.547476743
PFKFB4	673.1978838	0.547052649	0.134799704	4.058262995	4.94E-05	0.000803642	PFKFB4	0.547052649
TNFSF13B	249.8900735	0.546977284	0.177417572	3.082993848	0.002049294	0.013187214	TNFSF13B	0.546977284
RAB6B	175.1918146	0.546884318	0.159162401	3.436014494	0.000590339	0.005420723	RAB6B	0.546884318
SYNC	75.85843662	0.546478277	0.200719829	2.722592372	0.006477192	0.030159958	SYNC	0.546478277
U2AF1	38.26189835	0.546318444	0.213487653	2.559016588	0.010496873	0.04274485	U2AF1	0.546318444
SPTB	63.89405014	0.546318017	0.183080644	2.984029355	0.002844795	0.016556799	SPTB	0.546318017
SYNGR3	133.6521165	0.546150132	0.211247163	2.58536079	0.009727715	0.040611203	SYNGR3	0.546150132
BVES	90.20041731	0.546033855	0.188637219	2.894624178	0.003796127	0.020539976	BVES	0.546033855
HLA-DPB1	3869.57772	0.544999583	0.180074225	3.026527435	0.002473804	0.014949627	HLA-DPB1	0.544999583
PDCD1LG2	81.74264531	0.54480699	0.202708616	2.68763608	0.007195977	0.03252413	PDCD1LG2	0.54480699
CDR2L	878.0101902	0.544712254	0.124913114	4.360729119	1.30E-05	0.000286162	CDR2L	0.544712254
COL7A1	1831.902353	0.544537575	0.190786852	2.854167203	0.004314981	0.022491206	COL7A1	0.544537575
CPAMD8	60.90417706	0.544503597	0.14990022	3.632440288	0.000280754	0.003098079	CPAMD8	0.544503597
CD53	1075.84482	0.544242102	0.172298999	3.158707271	0.001584706	0.010987541	CD53	0.544242102
CFL2	492.6726528	0.543922701	0.13982025	3.890156837	0.000100179	0.001405685	CFL2	0.543922701
ARHGAP29	706.2367276	0.543892043	0.137418527	3.957923674	7.56E-05	0.001127215	ARHGAP29	0.543892043
THEMIS	49.22540852	0.543447341	0.201967544	2.690765712	0.007128824	0.032402416	THEMIS	0.543447341
HLA-DRA	17694.52641	0.5432877	0.193458649	2.808288503	0.004980559	0.025025647	HLA-DRA	0.5432877
NCF2	615.0034537	0.543281235	0.176322728	3.081175312	0.002061852	0.013239182	NCF2	0.543281235
KAT2B	508.7293762	0.543223077	0.118694779	4.576638351	4.73E-06	0.000128432	KAT2B	0.543223077
SETBP1	235.0516614	0.543092116	0.171787251	3.161422702	0.001570005	0.010915506	SETBP1	0.543092116
WNK3	12.56775727	0.54290969	0.16153294	3.360984385	0.000776652	0.006541744	WNK3	0.54290969
RRAD	144.4293494	0.542417871	0.217858918	2.489766657	0.012782699	0.049461788	RRAD	0.542417871
TM6SF1	31.09254439	0.542060643	0.180808956	2.997974528	0.002717804	0.016006953	TM6SF1	0.542060643
STAT4	72.13616386	0.542037415	0.15312852	3.539754815	0.000400499	0.004037339	STAT4	0.542037415
RHCE	12.3777152	0.541889767	0.171860564	3.153078018	0.001615586	0.011147058	RHCE	0.541889767
SAXO2	26.9141652	0.541591268	0.191877624	2.822586903	0.004763791	0.024148714	SAXO2	0.541591268
FLT3	18.18926963	0.541533343	0.20731652	2.612108975	0.008998557	0.038362381	FLT3	0.541533343
MYO5A	499.9156856	0.541232283	0.15498698	3.492114513	0.000479213	0.004653484	MYO5A	0.541232283
GUCA1B	39.76116746	0.541196865	0.153063149	3.535775069	0.000406581	0.004089344	GUCA1B	0.541196865
CACNA2D3	24.56775532	0.540754452	0.190315098	2.841363917	0.004492102	0.023175846	CACNA2D3	0.540754452
CEP126	196.4944027	0.540113295	0.130129907	4.150570054	3.32E-05	0.000590107	CEP126	0.540113295
NDNF	249.9764585	0.539500639	0.209260352	2.578131182	0.009933628	0.041184243	NDNF	0.539500639
CATSPERG	53.92119059	0.539318402	0.133693261	4.033998405	5.48E-05	0.000875494	CATSPERG	0.539318402
IL7R	918.3203198	0.539290246	0.190612648	2.829246909	0.004665769	0.023815309	IL7R	0.539290246
CD8A	300.3576047	0.539238131	0.201248843	2.679459537	0.007374112	0.033151701	CD8A	0.539238131
FUT8	2195.412217	0.539115901	0.118148137	4.563050375	5.04E-06	0.000135785	FUT8	0.539115901
TMEM106A	180.247058	0.538237992	0.130413576	4.127162278	3.67E-05	0.000637872	TMEM106A	0.538237992
KCNK1	1500.991571	0.537024885	0.148102835	3.626027042	0.000287815	0.00316222	KCNK1	0.537024885
CEACAM3	34.09718972	0.536855183	0.208115859	2.579597659	0.009891549	0.041086076	CEACAM3	0.536855183
SRGAP2C	95.9863693	0.536517362	0.155779181	3.444088997	0.000572987	0.005312874	SRGAP2C	0.536517362
GBP2	3193.125868	0.536405581	0.130349146	4.115144563	3.87E-05	0.000661901	GBP2	0.536405581
KCNQ4	176.034874	0.53629715	0.189834739	2.825073806	0.004726973	0.024037707	KCNQ4	0.53629715
INHBA	2041.805582	0.536202274	0.191053293	2.806558652	0.00500738	0.025096375	INHBA	0.536202274
SLC22A23	1389.924417	0.536174209	0.108018537	4.963724058	6.92E-07	2.71E-05	SLC22A23	0.536174209
STK17B	1566.654472	0.535723915	0.087622305	6.114013008	9.72E-10	1.06E-07	STK17B	0.535723915
SLC17A5	1720.05977	0.53563563	0.086105056	6.220722192	4.95E-10	5.85E-08	SLC17A5	0.53563563
TRAF3IP3	151.8790607	0.535367613	0.17348334	3.085988628	0.002028766	0.01308362	TRAF3IP3	0.535367613
TEX11	14.74120774	0.533929685	0.203399141	2.62503412	0.008664028	0.037276988	TEX11	0.533929685
CCDC154	20.55214714	0.533882866	0.21293116	2.507302669	0.012165649	0.047701457	CCDC154	0.533882866
RELL1	586.2563381	0.532566913	0.112807126	4.721039635	2.35E-06	7.18E-05	RELL1	0.532566913
KCNQ3	69.02767766	0.532491135	0.183429068	2.902981195	0.003696288	0.020186632	KCNQ3	0.532491135
TXK	38.76231342	0.532371315	0.157813526	3.373420064	0.000742406	0.006333506	TXK	0.532371315
MS4A4A	279.1392025	0.532307671	0.192997789	2.758102428	0.005813798	0.02784652	MS4A4A	0.532307671
C4orf47	11.00435815	0.531950646	0.168924578	3.14904232	0.001638065	0.011259208	C4orf47	0.531950646
NXN	772.8583825	0.531787879	0.174924943	3.040091771	0.002365061	0.014520596	NXN	0.531787879
ZEB2	908.2505695	0.531581815	0.170684368	3.114414174	0.001843106	0.012219798	ZEB2	0.531581815
MEIS1	317.7985855	0.531266332	0.176875066	3.003624784	0.002667841	0.015786138	MEIS1	0.531266332
H2AC20	34.27490667	0.530888558	0.202045041	2.627575295	0.008599581	0.037107809	H2AC20	0.530888558
IL2RB	546.9892	0.530692432	0.1730928	3.065941685	0.002169856	0.013704274	IL2RB	0.530692432
TNFRSF9	130.1674981	0.530246501	0.164775638	3.217990893	0.001290919	0.00950464	TNFRSF9	0.530246501
MSRB3	902.8009845	0.529972734	0.194691074	2.722121375	0.006486431	0.030187116	MSRB3	0.529972734
IL2RA	169.5366044	0.529363894	0.183886817	2.878748477	0.003992566	0.021242809	IL2RA	0.529363894
JCAD	928.286398	0.529085715	0.169478279	3.1218497	0.001797187	0.012009853	JCAD	0.529085715
SLC6A8	4834.99523	0.528880005	0.178635084	2.960672631	0.00306968	0.017556545	SLC6A8	0.528880005
SLFN5	1468.502789	0.528847714	0.150190813	3.521172186	0.000429644	0.004270411	SLFN5	0.528847714
TBC1D8	1001.391495	0.528673959	0.098322718	5.376925818	7.58E-08	4.49E-06	TBC1D8	0.528673959
TENT5B	72.83303552	0.528581878	0.198112197	2.668093565	0.007628301	0.033941439	TENT5B	0.528581878
WARS1	7747.202848	0.528501066	0.143217044	3.690210678	0.000224068	0.002607315	WARS1	0.528501066
FRMD6	639.8363355	0.528407659	0.178930384	2.953146617	0.003145525	0.017878849	FRMD6	0.528407659
ATP10A	298.3744855	0.528397997	0.161002402	3.281926178	0.001031006	0.008059765	ATP10A	0.528397997
BAG2	588.1667213	0.52710652	0.173899301	3.031102011	0.002436629	0.014808622	BAG2	0.52710652
H2BC12	669.8754212	0.527090449	0.153969904	3.423334266	0.00061858	0.005587394	H2BC12	0.527090449
MAPK11	195.4415735	0.52706813	0.132204173	3.986773772	6.70E-05	0.00102858	MAPK11	0.52706813
LEXM	7.173283832	0.526821832	0.19505723	2.700857761	0.006916091	0.03167105	LEXM	0.526821832
HPGDS	23.87111876	0.526640478	0.198027466	2.659431481	0.007827265	0.034573898	HPGDS	0.526640478
EDN1	995.0497762	0.526620724	0.168195484	3.131003939	0.001742098	0.011770288	EDN1	0.526620724
KCNS3	377.2198269	0.526531327	0.160908087	3.272249002	0.001066956	0.008278716	KCNS3	0.526531327
NAPSA	25.86902741	0.526486279	0.180783173	2.912252668	0.003588322	0.019755281	NAPSA	0.526486279
HOPX	551.8951795	0.526001155	0.20389082	2.579817742	0.009885247	0.041083024	HOPX	0.526001155
PRRT2	65.56086538	0.525779872	0.154233052	3.408996096	0.000652024	0.005779675	PRRT2	0.525779872
GULP1	473.2857538	0.525761514	0.186080082	2.825458301	0.004721303	0.024015768	GULP1	0.525761514
GBP1	2109.865973	0.525501668	0.15912582	3.302428658	0.000958515	0.007672447	GBP1	0.525501668
TNFRSF11A	1709.987181	0.525350932	0.154884536	3.391887558	0.000694129	0.006030077	TNFRSF11A	0.525350932
MBOAT1	1117.600675	0.525319745	0.09176102	5.7248682	1.04E-08	8.42E-07	MBOAT1	0.525319745
LAMA2	531.6598133	0.524984963	0.199689781	2.629002654	0.008563569	0.036997458	LAMA2	0.524984963
IMPG2	11.43572226	0.524924938	0.173477031	3.025904546	0.002478905	0.014968028	IMPG2	0.524924938
PCDHGB7	97.95870801	0.524883996	0.204909838	2.561536332	0.010421034	0.042573301	PCDHGB7	0.524883996
KMO	31.78741211	0.524506952	0.173960879	3.015085658	0.002569067	0.01538142	KMO	0.524506952
SSPN	377.1472333	0.523787052	0.155272803	3.373334161	0.000742638	0.006333506	SSPN	0.523787052
NCKAP1L	725.484318	0.523350104	0.168241839	3.110701286	0.001866436	0.012346766	NCKAP1L	0.523350104
GPR3	69.16539974	0.52275533	0.145843632	3.584354859	0.000337912	0.003573081	GPR3	0.52275533
STAR	11.17291253	0.522543137	0.15160519	3.446736473	0.000567402	0.005275705	STAR	0.522543137
C3AR1	387.6796742	0.522260211	0.182166117	2.866944854	0.004144552	0.021829481	C3AR1	0.522260211
NBEAL1	374.2067225	0.521099607	0.136754013	3.810488604	0.000138692	0.001806891	NBEAL1	0.521099607
ISG15	2219.736835	0.5208921	0.176496654	2.951285976	0.003164538	0.017940479	ISG15	0.5208921
C2CD4A	1096.332033	0.520404522	0.205354298	2.534178871	0.011271118	0.045089561	C2CD4A	0.520404522
CD300LF	114.3314616	0.520387106	0.17694706	2.94091976	0.003272393	0.018364697	CD300LF	0.520387106
CCN4	607.5851727	0.52031958	0.174546662	2.980976977	0.002873304	0.016673442	CCN4	0.52031958
NHSL2	231.4935883	0.520141948	0.18636605	2.790969434	0.005255043	0.0259849	NHSL2	0.520141948
TENM4	242.5478608	0.51964267	0.202121267	2.570945049	0.010142142	0.041801103	TENM4	0.51964267
COL6A3	25144.88295	0.519395923	0.187525519	2.769734629	0.005610198	0.027135352	COL6A3	0.519395923
ZMYND15	169.2887833	0.5193861	0.122943025	4.22460811	2.39E-05	0.000456871	ZMYND15	0.5193861
CDH11	2500.218314	0.518929227	0.171867538	3.019355685	0.002533129	0.015207358	CDH11	0.518929227
SYTL4	392.8769357	0.51887409	0.108040808	4.802575053	1.57E-06	5.23E-05	SYTL4	0.51887409
GZMM	37.24470912	0.518864393	0.191752524	2.705906455	0.006811823	0.031331204	GZMM	0.518864393
GALNT12	1549.849374	0.518787021	0.110462237	4.696510202	2.65E-06	7.88E-05	GALNT12	0.518787021
P3H3	795.032249	0.51811334	0.149318421	3.469855478	0.000520738	0.004958908	P3H3	0.51811334
GLI2	204.2234863	0.517797892	0.173997514	2.97589248	0.002921373	0.016869523	GLI2	0.517797892
ADAMDEC1	971.1131703	0.517351658	0.200288397	2.583033596	0.009793579	0.040770918	ADAMDEC1	0.517351658
ACER2	177.194814	0.517290321	0.139264108	3.714455412	0.000203642	0.002423734	ACER2	0.517290321
C4BPB	436.3843063	0.517067114	0.193510229	2.672040216	0.007539161	0.033663143	C4BPB	0.517067114
TMEM156	34.2415861	0.516754564	0.187824903	2.751256921	0.005936706	0.028244378	TMEM156	0.516754564
PRRT1	45.08741064	0.516705556	0.133263675	3.87731734	0.000105615	0.001465702	PRRT1	0.516705556
CD86	290.2717525	0.516540958	0.177817938	2.904886677	0.003673861	0.020101316	CD86	0.516540958
GPR68	332.2432302	0.516421292	0.161298451	3.201650666	0.001366426	0.009897627	GPR68	0.516421292
TFPI	736.169352	0.516393904	0.156152349	3.306987752	0.00094305	0.007579472	TFPI	0.516393904
ANTXR1	5301.52253	0.516142438	0.196373441	2.628371919	0.008579466	0.037048073	ANTXR1	0.516142438
ZFYVE28	504.4350031	0.515758178	0.103130973	5.001001747	5.70E-07	2.32E-05	ZFYVE28	0.515758178
ZC3H12D	265.8386566	0.515528063	0.117624868	4.382815231	1.17E-05	0.000264151	ZC3H12D	0.515528063
FAM186A	16.22291755	0.514719855	0.176779352	2.911651435	0.003595236	0.019768778	FAM186A	0.514719855
CD163L1	224.7986569	0.514484768	0.184145555	2.793902729	0.005207614	0.025793554	CD163L1	0.514484768
ITGB7	170.4362639	0.51429978	0.173253215	2.968486219	0.002992705	0.017195386	ITGB7	0.51429978
RGS17	59.65889947	0.513958116	0.155032695	3.315159527	0.000915908	0.007398235	RGS17	0.513958116
H2BC15	56.23001577	0.513894702	0.164377192	3.126313914	0.001770125	0.011896152	H2BC15	0.513894702
C19orf38	52.9146954	0.513861453	0.165691591	3.101312806	0.001926646	0.012617897	C19orf38	0.513861453
SFMBT2	206.5309945	0.513852239	0.166951002	3.077862557	0.002084911	0.013338911	SFMBT2	0.513852239
H4C9	247.5284207	0.513680737	0.143506574	3.579492728	0.000344262	0.003620776	H4C9	0.513680737
ATL3	2888.667228	0.513626052	0.080381794	6.389830692	1.66E-10	2.26E-08	ATL3	0.513626052
SLC24A3	446.9707313	0.513485022	0.177188485	2.897959321	0.003755993	0.020405797	SLC24A3	0.513485022
PTHLH	46.5303209	0.51340484	0.189565534	2.708323765	0.006762402	0.031168604	PTHLH	0.51340484
SPIRE1	420.3294759	0.512601584	0.152251369	3.366811008	0.000760428	0.006447991	SPIRE1	0.512601584
CMPK2	490.4188926	0.51236571	0.160671979	3.188892762	0.001428188	0.010187247	CMPK2	0.51236571
APBB1IP	238.7480704	0.511922313	0.16822572	3.043068036	0.002341794	0.014438803	APBB1IP	0.511922313
CFAP54	11.25504659	0.511564685	0.198162923	2.58153583	0.009836178	0.040909821	CFAP54	0.511564685
FST	106.1973237	0.511035726	0.190671561	2.680188504	0.007358071	0.033104782	FST	0.511035726
RHOF	74.33800673	0.510928793	0.175777169	2.906684611	0.003652813	0.020010865	RHOF	0.510928793
CPM	724.5896935	0.510333815	0.1682119	3.033874627	0.002414347	0.01471461	CPM	0.510333815
ARFGEF3	2705.209582	0.510253439	0.117931537	4.326692028	1.51E-05	0.000322028	ARFGEF3	0.510253439
DLG2	44.26923281	0.510119	0.177663847	2.871259445	0.004088398	0.021615332	DLG2	0.510119
RAB31	2560.39726	0.510096731	0.177678632	2.870895204	0.004093112	0.021627349	RAB31	0.510096731
BTK	166.1201298	0.509811903	0.175915642	2.898047593	0.003754936	0.020405797	BTK	0.509811903
TWSG1	1588.654225	0.509551936	0.107102393	4.75761487	1.96E-06	6.19E-05	TWSG1	0.509551936
LILRB4	543.1263177	0.508780642	0.204554237	2.487265237	0.012872938	0.049713274	LILRB4	0.508780642
OMP	13.22976551	0.5082811	0.158315227	3.210563575	0.00132475	0.00969732	OMP	0.5082811
ATP8B3	41.18964787	0.507695481	0.163488665	3.105386423	0.001900306	0.012509456	ATP8B3	0.507695481
DLEU7	12.69096039	0.507183902	0.170326101	2.977722721	0.002903986	0.016807457	DLEU7	0.507183902
CLEC2B	167.0000856	0.506565371	0.159749924	3.170989755	0.001519205	0.01068387	CLEC2B	0.506565371
SYPL2	24.56303677	0.506515729	0.203819351	2.485120899	0.012950744	0.049882761	SYPL2	0.506515729
BNIP3L	2665.806513	0.506205251	0.113541537	4.458326548	8.26E-06	0.000203598	BNIP3L	0.506205251
H2BC9	82.45339504	0.50531074	0.184662448	2.736402257	0.006211504	0.029222268	H2BC9	0.50531074
WWTR1	1288.836421	0.505034674	0.159087845	3.174564818	0.001500614	0.010586734	WWTR1	0.505034674
MCIDAS	51.79533132	0.504875784	0.163873778	3.080882057	0.002063884	0.013247428	MCIDAS	0.504875784
TTC9B	15.89264319	0.504848824	0.183074522	2.757613775	0.005822495	0.027880641	TTC9B	0.504848824
TOX2	146.8602278	0.504725635	0.152821507	3.302713375	0.000957542	0.007668125	TOX2	0.504725635
NNMT	1882.012113	0.504492578	0.183171689	2.754206068	0.005883471	0.028084334	NNMT	0.504492578
GNGT2	35.50484455	0.504188993	0.140820511	3.580366171	0.000343113	0.003612982	GNGT2	0.504188993
PTGER4	1012.109791	0.50385273	0.124001985	4.063263413	4.84E-05	0.000789679	PTGER4	0.50385273
TLN2	1925.613004	0.503790232	0.112057399	4.495823021	6.93E-06	0.000176968	TLN2	0.503790232
GSDMC	16.4171783	0.50369012	0.176810605	2.848755134	0.004389065	0.022776868	GSDMC	0.50369012
TMEM64	980.032427	0.50337529	0.1344001	3.745349064	0.000180143	0.002205961	TMEM64	0.50337529
SLC5A3	1343.209795	0.502265042	0.117460394	4.276037429	1.90E-05	0.000384701	SLC5A3	0.502265042
RASA4B	58.31305696	0.50202713	0.139467796	3.59959177	0.000318717	0.003410812	RASA4B	0.50202713
FP565260.3	55.06493889	0.501800667	0.182564601	2.748619746	0.005984677	0.028405831	FP565260.3	0.501800667
ABLIM3	386.3458739	0.501634398	0.187683456	2.672768329	0.007522818	0.033624057	ABLIM3	0.501634398
SPARCL1	3605.808156	0.501378946	0.18510332	2.708643717	0.006755885	0.031154771	SPARCL1	0.501378946
INTS6L	420.7271414	0.500805666	0.120168767	4.167519392	3.08E-05	0.000556855	INTS6L	0.500805666
ANKRD36	119.5963986	0.500637457	0.139289277	3.594228283	0.000325354	0.003463022	ANKRD36	0.500637457
ETS1	2834.548908	0.50040007	0.131645089	3.801129791	0.000144038	0.001855115	ETS1	0.50040007
DEPP1	1574.060374	0.500212132	0.167837832	2.980330045	0.00287938	0.01669409	DEPP1	0.500212132
FHL1	1127.833271	0.500161058	0.194839598	2.567040083	0.010257075	0.042097242	FHL1	0.500161058
HOXA7	260.0431919	-0.501282465	0.196928995	-2.545498516	0.010912183	0.044011312	HOXA7	-0.501282465
GET4	68.95567247	-0.502385961	0.162024252	-3.100683714	0.001930744	0.012640061	GET4	-0.502385961
KHDRBS3	697.6115068	-0.502988795	0.164497766	-3.057724174	0.002230248	0.013964816	KHDRBS3	-0.502988795
RAI2	304.3784688	-0.505376463	0.189098672	-2.672554272	0.00752762	0.033628999	RAI2	-0.505376463
RPS7	33404.06379	-0.505871967	0.091362296	-5.536988321	3.08E-08	2.13E-06	RPS7	-0.505871967
CYP51A1	261.4604814	-0.506100024	0.142165131	-3.559944824	0.000370933	0.003815246	CYP51A1	-0.506100024
LRRC2	252.8948073	-0.506252992	0.19034964	-2.659595212	0.007823461	0.034573898	LRRC2	-0.506252992
MAZ	875.5477338	-0.506602391	0.113987592	-4.444364344	8.82E-06	0.000213648	MAZ	-0.506602391
PRC1	23.64109278	-0.506858848	0.164124928	-3.088250248	0.002013388	0.013036635	PRC1	-0.506858848
KIZ	768.9582583	-0.506915112	0.116216384	-4.361821409	1.29E-05	0.000285375	KIZ	-0.506915112
ID4	499.5374015	-0.50698808	0.173877667	-2.915774568	0.003548068	0.019572473	ID4	-0.50698808
CCDC106	227.2798805	-0.507601849	0.134425045	-3.776095811	0.000159306	0.002009407	CCDC106	-0.507601849
FAM71E1	124.2712713	-0.508293509	0.127000649	-4.002290651	6.27E-05	0.000977783	FAM71E1	-0.508293509
GJB1	4095.556966	-0.510245217	0.14472741	-3.525560331	0.000422588	0.004216837	GJB1	-0.510245217
MMP24	114.2599046	-0.51039377	0.189912906	-2.687514926	0.007198589	0.032526727	MMP24	-0.51039377
ARSL	3026.191502	-0.510502373	0.203585698	-2.507555191	0.012156959	0.047696621	ARSL	-0.510502373
CPSF4L	7.289642091	-0.510566633	0.179778288	-2.839979385	0.004511645	0.023229335	CPSF4L	-0.510566633
ESPN	1129.313116	-0.511836946	0.161270582	-3.173777511	0.00150469	0.010605435	ESPN	-0.511836946
HOXA1	90.15733326	-0.513855398	0.150925027	-3.404706357	0.000662352	0.005845234	HOXA1	-0.513855398
SOWAHA	627.3096656	-0.51530287	0.152594377	-3.376945342	0.000732956	0.006284203	SOWAHA	-0.51530287
TMEM9	3928.236887	-0.515714224	0.093295873	-5.52772818	3.24E-08	2.23E-06	TMEM9	-0.515714224
PACSIN3	863.8051817	-0.517420541	0.157705181	-3.280935581	0.001034634	0.008084559	PACSIN3	-0.517420541
EPDR1	1453.74268	-0.519899075	0.155805148	-3.336854277	0.000847324	0.006987561	EPDR1	-0.519899075
SLC4A8	193.1037589	-0.524128601	0.169629736	-3.08983915	0.002002649	0.012971838	SLC4A8	-0.524128601
TMEM200C	42.94900704	-0.524464421	0.186633051	-2.810136892	0.004952043	0.024917692	TMEM200C	-0.524464421
SLC2A1	11647.75295	-0.524515547	0.153214665	-3.423403018	0.000618423	0.005587394	SLC2A1	-0.524515547
KRTAP4-1	31.68702041	-0.524786574	0.20266894	-2.58937839	0.009614938	0.040254176	KRTAP4-1	-0.524786574
ALDOA	800.3525616	-0.525143224	0.180022312	-2.917100762	0.003533016	0.019499257	ALDOA	-0.525143224
PABPC3	73.1112764	-0.525943219	0.187371604	-2.806952644	0.005001259	0.025090661	PABPC3	-0.525943219
ENGASE	3793.526346	-0.528015796	0.137434334	-3.84194968	0.000122061	0.001644991	ENGASE	-0.528015796
BMP4	3395.46604	-0.528747153	0.155532778	-3.399586643	0.000674878	0.00591861	BMP4	-0.528747153
FAM217B	929.5309928	-0.529334819	0.111799973	-4.734659639	2.19E-06	6.89E-05	FAM217B	-0.529334819
ERV3-1	413.1725671	-0.529832812	0.164499011	-3.220887529	0.001277943	0.009433517	ERV3-1	-0.529832812
RBBP8NL	712.9658434	-0.530925855	0.129721502	-4.092813027	4.26E-05	0.000713857	RBBP8NL	-0.530925855
STARD3	2072.558058	-0.530927406	0.091830713	-5.781588611	7.40E-09	6.30E-07	STARD3	-0.530927406
IL23A	128.0957566	-0.530931936	0.166077207	-3.196898262	0.001389139	0.009999319	IL23A	-0.530931936
SHLD1	401.16008	-0.531121044	0.120891853	-4.393356798	1.12E-05	0.000254244	SHLD1	-0.531121044
CEBPA	925.9437908	-0.532589056	0.130273928	-4.08822442	4.35E-05	0.000724697	CEBPA	-0.532589056
RGCC	563.5570489	-0.53431144	0.144460784	-3.698660807	0.00021674	0.002543753	RGCC	-0.53431144
SELENOH	472.4086009	-0.534496877	0.125150102	-4.270846501	1.95E-05	0.000390832	SELENOH	-0.534496877
SLC1A5	11012.27057	-0.534620433	0.094424843	-5.661861998	1.50E-08	1.16E-06	SLC1A5	-0.534620433
LRRC49	245.2953265	-0.536019746	0.095073334	-5.637960979	1.72E-08	1.32E-06	LRRC49	-0.536019746
FAM131C	20.6413597	-0.536585322	0.198332815	-2.70547928	0.00682059	0.031363389	FAM131C	-0.536585322
NEK3	1706.083431	-0.536696423	0.121786739	-4.406854378	1.05E-05	0.000241707	NEK3	-0.536696423
GTF3A	8036.535425	-0.537681522	0.120213184	-4.472733378	7.72E-06	0.000193853	GTF3A	-0.537681522
KLHL41	6.433990732	-0.537975097	0.157814984	-3.408897448	0.00065226	0.005779675	KLHL41	-0.537975097
DAPK2	1105.48067	-0.537998731	0.135754361	-3.963030914	7.40E-05	0.001111443	DAPK2	-0.537998731
ASIC1	797.4178041	-0.538556262	0.128341695	-4.196268909	2.71E-05	0.00050407	ASIC1	-0.538556262
PFN2	1786.23598	-0.540716501	0.177534585	-3.045696708	0.002321419	0.014364589	PFN2	-0.540716501
LGR5	3430.443781	-0.542463215	0.208773265	-2.598336605	0.009367662	0.039480594	LGR5	-0.542463215
DKKL1	5.366109314	-0.542730609	0.195148183	-2.781120476	0.005417163	0.026488622	DKKL1	-0.542730609
POFUT1	7476.758668	-0.543040678	0.11743058	-4.624354902	3.76E-06	0.000105536	POFUT1	-0.543040678
FARP1	3951.069609	-0.546518835	0.131695189	-4.149876985	3.33E-05	0.000590711	FARP1	-0.546518835
KCNIP3	55.7150602	-0.548398469	0.177481811	-3.089885468	0.002002337	0.012971838	KCNIP3	-0.548398469
SPTBN5	342.3479272	-0.549929885	0.202567654	-2.714796136	0.006631658	0.030749933	SPTBN5	-0.549929885
BCAS4	411.1261053	-0.550316502	0.154343716	-3.565525794	0.000363127	0.003765561	BCAS4	-0.550316502
EPHB2	11663.82313	-0.550656047	0.111321102	-4.946555834	7.55E-07	2.92E-05	EPHB2	-0.550656047
NAALADL2	729.6100805	-0.551533314	0.152092845	-3.626293617	0.000287518	0.003160919	NAALADL2	-0.551533314
PLCB4	6544.915418	-0.55229491	0.198641823	-2.780355617	0.00542994	0.026510194	PLCB4	-0.55229491
KCNJ10	41.2106543	-0.553962338	0.194014267	-2.855265984	0.00430008	0.022437845	KCNJ10	-0.553962338
WFS1	3000.552307	-0.554988383	0.140431501	-3.952022019	7.75E-05	0.00114924	WFS1	-0.554988383
SYCE1L	53.47321125	-0.555304564	0.188345398	-2.948330945	0.003194948	0.018060885	SYCE1L	-0.555304564
HMGA2	809.019758	-0.556902188	0.198779282	-2.801610827	0.005084817	0.025341151	HMGA2	-0.556902188
PAX8	265.4589923	-0.557933394	0.168167334	-3.317727526	0.00090753	0.00735402	PAX8	-0.557933394
CFB	172.5150984	-0.558001501	0.151504749	-3.683062775	0.000230448	0.002662325	CFB	-0.558001501
ZFP28	123.9993281	-0.558822692	0.196695302	-2.84105765	0.004496418	0.023186377	ZFP28	-0.558822692
MARK1	195.232395	-0.560547025	0.211140488	-2.65485332	0.00793429	0.034917181	MARK1	-0.560547025
TOMM5	152.1242862	-0.561951714	0.207360532	-2.710022528	0.006727864	0.031065973	TOMM5	-0.561951714
TMEM176A	7899.662863	-0.561961775	0.155805394	-3.60681848	0.000309974	0.003346974	TMEM176A	-0.561961775
ARHGEF19	774.2104711	-0.56449523	0.113000086	-4.995529201	5.87E-07	2.35E-05	ARHGEF19	-0.56449523
ARMC2	157.3053963	-0.564943476	0.129709264	-4.355459727	1.33E-05	0.000291969	ARMC2	-0.564943476
GRAMD2A	339.393519	-0.565730348	0.153528342	-3.684859366	0.000228829	0.002650527	GRAMD2A	-0.565730348
DEPDC7	321.1114749	-0.567090683	0.147456462	-3.845817779	0.000120151	0.001625433	DEPDC7	-0.567090683
ADRA1B	15.6487914	-0.568312412	0.215607975	-2.635859888	0.008392438	0.036453623	ADRA1B	-0.568312412
CAPS	486.0670946	-0.569444831	0.211363812	-2.694145348	0.007056938	0.032149887	CAPS	-0.569444831
LRMDA	173.7767106	-0.57033955	0.17545763	-3.250582774	0.001151687	0.00874848	LRMDA	-0.57033955
CRYBA4	7.118367145	-0.571538409	0.210780529	-2.711533234	0.006697283	0.030957028	CRYBA4	-0.571538409
SMIM1	32.68152185	-0.572427289	0.198781722	-2.879677689	0.003980819	0.021211087	SMIM1	-0.572427289
ATP11A	4127.552774	-0.574616553	0.10555115	-5.443962957	5.21E-08	3.26E-06	ATP11A	-0.574616553
GRIK4	12.96475888	-0.575701923	0.214954529	-2.678249793	0.0074008	0.033237958	GRIK4	-0.575701923
CTU1	247.0772182	-0.57583206	0.135637947	-4.245361088	2.18E-05	0.00042502	CTU1	-0.57583206
CFAP74	22.13524552	-0.576616442	0.224386516	-2.569746397	0.010177299	0.041859533	CFAP74	-0.576616442
RLN1	6.695832489	-0.577757003	0.209922461	-2.75224004	0.005918912	0.028205151	RLN1	-0.577757003
MYG1	4.5879564	-0.578082357	0.175292092	-3.297823367	0.000974374	0.007753865	MYG1	-0.578082357
VWA2	2371.882331	-0.580684366	0.163712168	-3.546983545	0.000389669	0.003959698	VWA2	-0.580684366
AHCY	16953.66716	-0.580839632	0.105995117	-5.479871613	4.26E-08	2.78E-06	AHCY	-0.580839632
RPS21	35115.08033	-0.581896626	0.131002993	-4.441857501	8.92E-06	0.000214457	RPS21	-0.581896626
GOLGA7B	410.5047254	-0.582857442	0.175399804	-3.323022198	0.000890478	0.007255658	GOLGA7B	-0.582857442
FAM222A	466.8864187	-0.583152493	0.161768233	-3.604864082	0.000312316	0.003358538	FAM222A	-0.583152493
HAS2	401.5256074	-0.584163704	0.166837515	-3.501392975	0.000462833	0.004529168	HAS2	-0.584163704
VWCE	62.91212873	-0.584298691	0.218001492	-2.680250883	0.0073567	0.033104782	VWCE	-0.584298691
PRKCQ	197.3574844	-0.586649188	0.175966798	-3.333862957	0.000856488	0.007033683	PRKCQ	-0.586649188
NES	2027.7967	-0.58684797	0.148037009	-3.964197694	7.36E-05	0.00110884	NES	-0.58684797
C4orf48	423.2661351	-0.588101697	0.181958313	-3.232068316	0.001228977	0.009158926	C4orf48	-0.588101697
NUDT3	46.17512983	-0.589626199	0.18018458	-3.272345508	0.001066591	0.008278716	NUDT3	-0.589626199
CEMIP	6858.503832	-0.590186506	0.162190336	-3.638851241	0.000273857	0.003042817	CEMIP	-0.590186506
CBLN2	13.42033196	-0.591335677	0.232072707	-2.548062134	0.010832318	0.043788853	CBLN2	-0.591335677
INPP5J	644.6827785	-0.591372355	0.126040805	-4.691911907	2.71E-06	8.01E-05	INPP5J	-0.591372355
SHROOM4	1188.454609	-0.591389328	0.145651361	-4.060307595	4.90E-05	0.000798274	SHROOM4	-0.591389328
FGFR4	4806.326665	-0.593356803	0.137052388	-4.329416026	1.50E-05	0.000319221	FGFR4	-0.593356803
SOX6	138.7494686	-0.593811203	0.19519402	-3.042158786	0.00234888	0.014468837	SOX6	-0.593811203
IYD	1795.960655	-0.594238316	0.146432664	-4.058099457	4.95E-05	0.000803642	IYD	-0.594238316
SLC39A1	28.29381237	-0.595734499	0.109530034	-5.439005877	5.36E-08	3.33E-06	SLC39A1	-0.595734499
ANXA9	383.4118384	-0.597103432	0.095205205	-6.27175197	3.57E-10	4.43E-08	ANXA9	-0.597103432
LDLRAD3	724.3843406	-0.599026493	0.13524221	-4.429286487	9.45E-06	0.000223107	LDLRAD3	-0.599026493
SYT7	3250.293264	-0.599159366	0.156545189	-3.827389195	0.00012951	0.001721808	SYT7	-0.599159366
SLC2A8	1854.465595	-0.599234475	0.115090321	-5.20664529	1.92E-07	9.71E-06	SLC2A8	-0.599234475
ACTL10	13.69103936	-0.600054317	0.136041734	-4.410810575	1.03E-05	0.000237952	ACTL10	-0.600054317
PROSER2	405.2050014	-0.600759728	0.137395398	-4.372487986	1.23E-05	0.00027383	PROSER2	-0.600759728
SLC5A9	158.1885524	-0.60231389	0.232166386	-2.594319959	0.009477824	0.039838638	SLC5A9	-0.60231389
LZTS3	1699.424298	-0.602932931	0.142935157	-4.218226939	2.46E-05	0.00046571	LZTS3	-0.602932931
PIFO	68.31465119	-0.603411207	0.223430749	-2.700663227	0.006920137	0.03167321	PIFO	-0.603411207
KIAA2012	19.64995937	-0.603522803	0.187359354	-3.221204543	0.00127653	0.009433517	KIAA2012	-0.603522803
CPNE7	1236.869195	-0.603941951	0.193879048	-3.115044956	0.001839169	0.012202826	CPNE7	-0.603941951
SLC39A5	3122.890314	-0.604655213	0.193415426	-3.126199533	0.001770814	0.011896269	SLC39A5	-0.604655213
NEK5	158.2268973	-0.605127397	0.162943722	-3.713720224	0.000204235	0.002427529	NEK5	-0.605127397
C1orf53	117.4879854	-0.605277129	0.128074882	-4.725962808	2.29E-06	7.08E-05	C1orf53	-0.605277129
ZNF853	227.3867562	-0.605763363	0.184744868	-3.278918487	0.001042057	0.00812823	ZNF853	-0.605763363
CARD9	137.0791381	-0.606238566	0.177173029	-3.421731684	0.000622237	0.00560872	CARD9	-0.606238566
RPEL1	2.850489738	-0.60657464	0.223901196	-2.709117459	0.006746245	0.031136071	RPEL1	-0.60657464
SYT1	251.2781754	-0.607008735	0.231864931	-2.617941111	0.008846207	0.037876898	SYT1	-0.607008735
POLR2I	313.7814252	-0.608292651	0.189787072	-3.20513217	0.001350005	0.009807125	POLR2I	-0.608292651
KCNJ11	196.6046954	-0.609977904	0.13102097	-4.655574637	3.23E-06	9.26E-05	KCNJ11	-0.609977904
TESC	2432.33431	-0.61139338	0.212477587	-2.877448816	0.004009049	0.02130386	TESC	-0.61139338
TEAD2	978.7729204	-0.61325953	0.137433776	-4.462218452	8.11E-06	0.000200772	TEAD2	-0.61325953
GLCE	3141.599606	-0.614318348	0.090058113	-6.821354911	9.02E-12	1.95E-09	GLCE	-0.614318348
EEF1AKMT1	388.0202387	-0.614962354	0.104182363	-5.902749143	3.57E-09	3.33E-07	EEF1AKMT1	-0.614962354
NACA2	20.51373374	-0.615854673	0.24468302	-2.516948963	0.011837598	0.046712515	NACA2	-0.615854673
PLAGL2	4408.220837	-0.616200452	0.128494199	-4.79555073	1.62E-06	5.32E-05	PLAGL2	-0.616200452
DSG1	24.27912344	-0.619551351	0.181693694	-3.409867109	0.000649945	0.005775643	DSG1	-0.619551351
PDE11A	67.21412548	-0.621236936	0.199066092	-3.120757183	0.001803867	0.012022615	PDE11A	-0.621236936
MPO	14.82225667	-0.622816838	0.203460204	-3.061123627	0.00220508	0.013867435	MPO	-0.622816838
QPCT	1623.894005	-0.623661392	0.198747244	-3.137962459	0.001701267	0.011573838	QPCT	-0.623661392
SMIM17	16.82147556	-0.623771987	0.189650353	-3.289063142	0.001005215	0.007928089	SMIM17	-0.623771987
CCDC85A	9.18621426	-0.624109342	0.23636077	-2.640494621	0.008278511	0.036055976	CCDC85A	-0.624109342
PLA2G4D	41.52567398	-0.628205916	0.23316665	-2.69423572	0.007055025	0.032149887	PLA2G4D	-0.628205916
TG	456.8969485	-0.632470942	0.22896932	-2.762251912	0.005740417	0.027569558	TG	-0.632470942
AC011005.1	17.94050626	-0.632730975	0.194048304	-3.26068799	0.001111423	0.008537769	AC011005.1	-0.632730975
NPFFR1	171.4141375	-0.63277641	0.199562651	-3.170815814	0.001520115	0.010686028	NPFFR1	-0.63277641
CYP39A1	493.4618258	-0.633973137	0.147380316	-4.301613358	1.70E-05	0.000352691	CYP39A1	-0.633973137
KCTD19	9.138506876	-0.634716172	0.204431555	-3.104785713	0.001904169	0.012519813	KCTD19	-0.634716172
DEFB1	110.0133103	-0.635936812	0.249958609	-2.544168472	0.010953824	0.044149117	DEFB1	-0.635936812
ROMO1	3716.959443	-0.63602939	0.143394636	-4.435517314	9.19E-06	0.000219379	ROMO1	-0.63602939
MYOM3	1029.325381	-0.63624102	0.193749112	-3.283839665	0.001024032	0.008030039	MYOM3	-0.63624102
C22orf31	2.349363506	-0.636404724	0.238511672	-2.668233038	0.007625135	0.033935872	C22orf31	-0.636404724
NCMAP	167.8075196	-0.637897539	0.164453647	-3.878889595	0.000104934	0.001460838	NCMAP	-0.637897539
AP3B2	20.87850283	-0.638103647	0.252819647	-2.52394802	0.011604509	0.045997562	AP3B2	-0.638103647
PTCH1	2213.737773	-0.640457004	0.125334774	-5.109970566	3.22E-07	1.46E-05	PTCH1	-0.640457004
ENDOU	4.363475503	-0.641104419	0.21289047	-3.011428449	0.002600217	0.015520728	ENDOU	-0.641104419
FITM2	1598.076427	-0.64203048	0.123545124	-5.196728588	2.03E-07	1.00E-05	FITM2	-0.64203048
ANKRD29	140.1512763	-0.644523025	0.187692537	-3.433929954	0.000594898	0.005454103	ANKRD29	-0.644523025
TEX43	20.77522025	-0.645986725	0.255345759	-2.529851006	0.011411097	0.045475031	TEX43	-0.645986725
ABCB1	1892.521076	-0.646214647	0.223571166	-2.89042035	0.00384727	0.020692358	ABCB1	-0.646214647
RPS27AP5	19.23920798	-0.646324974	0.209867795	-3.079676782	0.002072253	0.013286714	RPS27AP5	-0.646324974
CERS4	228.0157708	-0.647112839	0.204987691	-3.156837549	0.001594902	0.011040956	CERS4	-0.647112839
TSPOAP1	891.2055311	-0.647884398	0.231684579	-2.796407091	0.005167427	0.025637496	TSPOAP1	-0.647884398
SULT2B1	768.2185277	-0.649321565	0.157060613	-4.134210053	3.56E-05	0.000623733	SULT2B1	-0.649321565
IRX5	50.0887849	-0.6504796	0.231987812	-2.803938679	0.005048251	0.025201436	IRX5	-0.6504796
EXD1	1.256308376	-0.650670787	0.249386245	-2.609088515	0.009078376	0.038600521	EXD1	-0.650670787
AC104304.2	5.252697357	-0.651720539	0.25720907	-2.533816322	0.011282786	0.045115868	AC104304.2	-0.651720539
MYRIP	475.9229502	-0.652609055	0.191686292	-3.404568212	0.000662687	0.005845234	MYRIP	-0.652609055
CACNA1E	40.69078909	-0.656729991	0.254031294	-2.585232628	0.009731332	0.040616735	CACNA1E	-0.656729991
SYK	4392.674815	-0.656870186	0.077065023	-8.523583843	1.55E-17	9.45E-15	SYK	-0.656870186
SNRPN	48.27751522	-0.657548635	0.218618715	-3.00774174	0.002631967	0.015668028	SNRPN	-0.657548635
TAS1R3	157.5182147	-0.657934784	0.218988879	-3.004420985	0.002660869	0.015755401	TAS1R3	-0.657934784
OSBPL6	92.07499109	-0.658335565	0.233212739	-2.8228971	0.004759184	0.024146082	OSBPL6	-0.658335565
RNF43	5192.968064	-0.658350514	0.138020774	-4.769937859	1.84E-06	5.86E-05	RNF43	-0.658350514
GYG2	865.8130841	-0.65968767	0.169343527	-3.895558816	9.80E-05	0.001380183	GYG2	-0.65968767
FGF17	8.199459655	-0.660625596	0.225457353	-2.930157685	0.0033879	0.018845063	FGF17	-0.660625596
NEURL3	76.08176954	-0.660706394	0.185385388	-3.563961542	0.0003653	0.00377924	NEURL3	-0.660706394
SLC16A11	44.30761526	-0.662539375	0.185872495	-3.56448315	0.000364574	0.003773936	SLC16A11	-0.662539375
QPRT	4051.634206	-0.662686665	0.213572563	-3.102864231	0.001916575	0.012575176	QPRT	-0.662686665
FMC1	37.16166092	-0.662970976	0.207117643	-3.200939168	0.001369804	0.009906733	FMC1	-0.662970976
TPGS1	148.2190385	-0.664407314	0.176051655	-3.773933935	0.000160693	0.002024028	TPGS1	-0.664407314
NPHS1	16.25335441	-0.664450514	0.257432049	-2.581071454	0.009849419	0.040955281	NPHS1	-0.664450514
NPY4R	16.28737957	-0.666857221	0.222111008	-3.002360076	0.002678951	0.015845946	NPY4R	-0.666857221
LARP6	242.4392784	-0.667166119	0.163812594	-4.072740088	4.65E-05	0.000763134	LARP6	-0.667166119
PLEKHB1	1971.835564	-0.668081984	0.183712408	-3.636564291	0.000276299	0.003060354	PLEKHB1	-0.668081984
HOXD9	350.9548912	-0.668952685	0.213796244	-3.128926277	0.001754463	0.011831277	HOXD9	-0.668952685
C1orf127	27.0430809	-0.668974251	0.184599151	-3.623929193	0.000290161	0.003180108	C1orf127	-0.668974251
MGAT2	20.04574954	-0.669545264	0.204177346	-3.279233849	0.001040893	0.008123922	MGAT2	-0.669545264
MPPED2	22.45448645	-0.671138567	0.206766975	-3.24586926	0.001170926	0.008845333	MPPED2	-0.671138567
ARID3A	2143.340607	-0.673668707	0.154868069	-4.349952269	1.36E-05	0.000296821	ARID3A	-0.673668707
SNCAIP	250.8700182	-0.677054097	0.223807394	-3.025164113	0.002484982	0.014989401	SNCAIP	-0.677054097
GRAP	32.85349652	-0.67841433	0.144316599	-4.700875244	2.59E-06	7.77E-05	GRAP	-0.67841433
PRR36	360.4626144	-0.68127106	0.207312886	-3.286197375	0.001015498	0.007976747	PRR36	-0.68127106
DIO3	181.0641911	-0.682647342	0.235528425	-2.898364995	0.003751138	0.020398178	DIO3	-0.682647342
EMID1	331.4125052	-0.685749454	0.151995913	-4.511630868	6.43E-06	0.000166434	EMID1	-0.685749454
CCL24	3000.653405	-0.68619294	0.215314773	-3.18692921	0.00143792	0.010234061	CCL24	-0.68619294
SLC23A1	78.77942861	-0.687158546	0.173200275	-3.967421786	7.27E-05	0.001098618	SLC23A1	-0.687158546
AKR1C3	2807.777916	-0.688232688	0.172587613	-3.987729334	6.67E-05	0.001026197	AKR1C3	-0.688232688
DRAXIN	31.71762155	-0.696883444	0.185305158	-3.760734185	0.000169415	0.00210398	DRAXIN	-0.696883444
PCBP1	371.5654215	-0.697064557	0.181086772	-3.84934001	0.000118437	0.001604688	PCBP1	-0.697064557
SRCIN1	545.9266251	-0.700938946	0.156755509	-4.471542657	7.77E-06	0.00019466	SRCIN1	-0.700938946
NLRP11	15.85373383	-0.701120823	0.259953328	-2.697102704	0.006994569	0.031939644	NLRP11	-0.701120823
ZNF503	1007.53448	-0.704299406	0.144461481	-4.875343925	1.09E-06	3.93E-05	ZNF503	-0.704299406
PGC	50.09135053	-0.705186203	0.280875664	-2.510670358	0.012050216	0.047361706	PGC	-0.705186203
PRAP1	30.48674006	-0.705225203	0.234399407	-3.008647557	0.002624133	0.015631896	PRAP1	-0.705225203
WNT5B	214.7305667	-0.70593683	0.166832417	-4.23141284	2.32E-05	0.000446589	WNT5B	-0.70593683
CLUL1	3.909399347	-0.706183978	0.219124387	-3.222753924	0.001269646	0.009395557	CLUL1	-0.706183978
AFP	5.987366168	-0.706689553	0.259261212	-2.725782035	0.006414934	0.029940026	AFP	-0.706689553
TUBB3	23.6665267	-0.707600674	0.186287773	-3.7984279	0.000145617	0.001871371	TUBB3	-0.707600674
AMELX	14.21995199	-0.709797885	0.281807491	-2.518733209	0.011777786	0.046550379	AMELX	-0.709797885
DLX4	40.59365911	-0.710510724	0.168336827	-4.220768193	2.43E-05	0.00046197	DLX4	-0.710510724
STK33	75.67540205	-0.711287448	0.283267115	-2.51101314	0.012038522	0.047336738	STK33	-0.711287448
MPP1	1399.194737	-0.711662326	0.162350554	-4.383491817	1.17E-05	0.000263667	MPP1	-0.711662326
BBS5	153.8006575	-0.712253324	0.119568386	-5.95686994	2.57E-09	2.46E-07	BBS5	-0.712253324
PMFBP1	179.6538075	-0.712259605	0.17594099	-4.0482869	5.16E-05	0.000830469	PMFBP1	-0.712259605
RAPGEF4	180.1202256	-0.712416389	0.137504383	-5.181044947	2.21E-07	1.07E-05	RAPGEF4	-0.712416389
GGT7	1174.082798	-0.712916467	0.160438588	-4.443547381	8.85E-06	0.000213648	GGT7	-0.712916467
TRPV3	55.10565922	-0.712934888	0.211514558	-3.37061853	0.000749996	0.006377848	TRPV3	-0.712934888
ENDOG	154.7111549	-0.713184658	0.182417301	-3.909632762	9.24E-05	0.001316849	ENDOG	-0.713184658
HBB	597.5812515	-0.714574608	0.24492094	-2.917572536	0.003527676	0.019481917	HBB	-0.714574608
ALDH4A1	1962.11076	-0.715213093	0.13730883	-5.208791691	1.90E-07	9.62E-06	ALDH4A1	-0.715213093
SNTB1	2559.245047	-0.716147788	0.11928334	-6.003753641	1.93E-09	1.95E-07	SNTB1	-0.716147788
VAV3	3890.133243	-0.716254121	0.196159561	-3.651385219	0.00026083	0.002923656	VAV3	-0.716254121
TDGF1	1028.655933	-0.716560038	0.21345309	-3.356990691	0.000787958	0.00660282	TDGF1	-0.716560038
REEP1	347.2966881	-0.716998646	0.246314599	-2.910906002	0.003603824	0.019796259	REEP1	-0.716998646
EYA2	147.6188445	-0.717153344	0.2562243	-2.798927909	0.005127258	0.025473864	EYA2	-0.717153344
ARHGAP23	984.9850789	-0.717443684	0.136023901	-5.274394266	1.33E-07	7.13E-06	ARHGAP23	-0.717443684
CST2	65.30599779	-0.718297425	0.279597699	-2.569039116	0.010198095	0.041913412	CST2	-0.718297425
OLFML3	860.5288667	-0.718752803	0.163342434	-4.400282185	1.08E-05	0.000248499	OLFML3	-0.718752803
SP6	1273.665843	-0.719539718	0.173761011	-4.140973357	3.46E-05	0.000610447	SP6	-0.719539718
ERP27	296.5385328	-0.720178735	0.255156917	-2.822493476	0.004765179	0.024148843	ERP27	-0.720178735
CTTNBP2	553.1699425	-0.724467429	0.199941669	-3.623393919	0.000290762	0.003182763	CTTNBP2	-0.724467429
MSTN	7.826240398	-0.725468041	0.235929148	-3.074940275	0.002105447	0.013420572	MSTN	-0.725468041
SLC19A3	402.9063812	-0.72650224	0.232942697	-3.118802394	0.001815877	0.012084481	SLC19A3	-0.72650224
IGSF10	52.24286703	-0.727722674	0.229774738	-3.167113503	0.001539602	0.010780256	IGSF10	-0.727722674
GNG4	1804.486768	-0.729012836	0.285291772	-2.55532373	0.010608908	0.043092154	GNG4	-0.729012836
DNAH10	62.53030622	-0.729038325	0.190912129	-3.818711414	0.000134151	0.001758444	DNAH10	-0.729038325
CAPS2	90.53998457	-0.73066601	0.161771852	-4.516644885	6.28E-06	0.000164124	CAPS2	-0.73066601
C3orf85	167.2911743	-0.732380258	0.247397992	-2.960332263	0.003073074	0.017568071	C3orf85	-0.732380258
CLGN	56.2994088	-0.733416419	0.282263661	-2.598338081	0.009367621	0.039480594	CLGN	-0.733416419
PDXP	19.33257033	-0.733700627	0.233931709	-3.136388094	0.001710427	0.011609417	PDXP	-0.733700627
TRMT9B	167.7389884	-0.733765692	0.185025455	-3.965755369	7.32E-05	0.00110256	TRMT9B	-0.733765692
AREG	4279.284631	-0.733877496	0.193905852	-3.7847104	0.000153888	0.00195358	AREG	-0.733877496
MYEF2	367.3489795	-0.73451369	0.223412613	-3.287700193	0.001010093	0.007945351	MYEF2	-0.73451369
ASPSCR1	1877.276139	-0.735341267	0.090827335	-8.096034775	5.68E-16	3.05E-13	ASPSCR1	-0.735341267
RLN2	22.48899118	-0.736396441	0.220249511	-3.343464596	0.000827393	0.006851893	RLN2	-0.736396441
TMEM160	358.2754563	-0.7376507	0.174719154	-4.221922339	2.42E-05	0.000460596	TMEM160	-0.7376507
GRIA1	6.43894116	-0.738910154	0.291189158	-2.537560665	0.011162802	0.044767408	GRIA1	-0.738910154
TMPRSS13	497.6111622	-0.739840324	0.219115129	-3.376491293	0.000734167	0.006287459	TMPRSS13	-0.739840324
AIRE	13.12666923	-0.740809311	0.282197143	-2.625148159	0.008661127	0.037273554	AIRE	-0.740809311
GCHFR	31.35669158	-0.741342243	0.204495263	-3.625229412	0.000288705	0.003170032	GCHFR	-0.741342243
TMC2	16.43327374	-0.741702324	0.251234908	-2.952226381	0.003154915	0.017908844	TMC2	-0.741702324
CHN2	67.60349007	-0.74494177	0.238961691	-3.117410855	0.001824471	0.012132562	CHN2	-0.74494177
CPNE9	23.79373535	-0.745686413	0.196164261	-3.801336752	0.000143918	0.001855115	CPNE9	-0.745686413
SLC5A6	5073.556117	-0.746470879	0.107462423	-6.946343292	3.75E-12	8.86E-10	SLC5A6	-0.746470879
FGGY	1712.818127	-0.746515848	0.224061673	-3.331742727	0.00086304	0.007074373	FGGY	-0.746515848
CDKN1C	403.7684481	-0.748374987	0.155332609	-4.817887183	1.45E-06	4.93E-05	CDKN1C	-0.748374987
ZNRF3	2286.106975	-0.751494659	0.11063504	-6.792555576	1.10E-11	2.34E-09	ZNRF3	-0.751494659
CXCL14	6574.463395	-0.751504938	0.234785001	-3.200821751	0.001370363	0.009906733	CXCL14	-0.751504938
PLA2G4F	878.6222635	-0.75190971	0.151322301	-4.968928605	6.73E-07	2.65E-05	PLA2G4F	-0.75190971
COL2A1	26.3947399	-0.756722583	0.270973016	-2.792612316	0.005228431	0.02586918	COL2A1	-0.756722583
PTPRO	3331.633714	-0.758780933	0.24913017	-3.04572077	0.002321233	0.014364589	PTPRO	-0.758780933
DYNLRB2	3.424908117	-0.760697587	0.243553173	-3.123332685	0.001788155	0.011971924	DYNLRB2	-0.760697587
CPB2	3.379690438	-0.761800666	0.297979609	-2.55655301	0.010571496	0.042969738	CPB2	-0.761800666
GABRA2	340.0051495	-0.7625359	0.289540468	-2.633607337	0.008448313	0.03657977	GABRA2	-0.7625359
MYADML2	79.98156323	-0.764777479	0.239803036	-3.189190145	0.00142672	0.010187247	MYADML2	-0.764777479
LRRC74A	6.507641861	-0.766038504	0.252167759	-3.037813028	0.002383018	0.014602987	LRRC74A	-0.766038504
MAB21L4	532.764208	-0.766959644	0.206243196	-3.718714892	0.000200239	0.002388044	MAB21L4	-0.766959644
FXYD2	4.578387789	-0.767961302	0.259332959	-2.961294641	0.003063487	0.017530229	FXYD2	-0.767961302
ORM2	12.09909507	-0.768257723	0.279453655	-2.749141794	0.005975153	0.028381577	ORM2	-0.768257723
INSRR	5.024380424	-0.77003603	0.253687038	-3.035377905	0.002402345	0.014685875	INSRR	-0.77003603
LCN12	163.5073726	-0.771995432	0.174642759	-4.420426222	9.85E-06	0.000230612	LCN12	-0.771995432
TCF7	2409.145681	-0.775836673	0.112359186	-6.904968796	5.02E-12	1.17E-09	TCF7	-0.775836673
TMEM238	675.5522674	-0.777978419	0.177907273	-4.372943306	1.23E-05	0.00027383	TMEM238	-0.777978419
CACHD1	357.3557073	-0.778020632	0.151587343	-5.132490721	2.86E-07	1.33E-05	CACHD1	-0.778020632
PKD1L3	17.1524057	-0.780651316	0.239143471	-3.264363904	0.001097102	0.008449732	PKD1L3	-0.780651316
PNMT	10.30815401	-0.781189299	0.217913797	-3.584854694	0.000337266	0.003568374	PNMT	-0.781189299
KCNH3	22.49985138	-0.782172951	0.207313577	-3.772897864	0.000161362	0.002027745	KCNH3	-0.782172951
HOGA1	24.39932962	-0.782942706	0.239247224	-3.272525768	0.001065912	0.008277864	HOGA1	-0.782942706
FAM178B	46.05473142	-0.784413361	0.23790745	-3.297136599	0.00097676	0.007765876	FAM178B	-0.784413361
CERKL	20.41353802	-0.785277802	0.300873003	-2.609997552	0.009054287	0.038516581	CERKL	-0.785277802
TH	48.61490683	-0.786309444	0.255094693	-3.082421811	0.002053237	0.013198208	TH	-0.786309444
NMNAT3	392.3192212	-0.786723477	0.119136661	-6.603538098	4.01E-11	7.11E-09	NMNAT3	-0.786723477
LEF1	682.4233193	-0.788815691	0.151201604	-5.216979636	1.82E-07	9.32E-06	LEF1	-0.788815691
CKM	16.73364114	-0.792318921	0.24877907	-3.184829504	0.001448393	0.01030033	CKM	-0.792318921
HOXD11	46.13182068	-0.793382431	0.292546389	-2.711988463	0.006688092	0.03093068	HOXD11	-0.793382431
DUSP15	95.53704277	-0.793692157	0.206260942	-3.84800026	0.000119086	0.001612254	DUSP15	-0.793692157
BCAM	1358.116667	-0.794076432	0.141478717	-5.612691788	1.99E-08	1.49E-06	BCAM	-0.794076432
PTPRT	14.01699095	-0.79669152	0.260274327	-3.060968517	0.002206223	0.013869699	PTPRT	-0.79669152
SMOC2	3389.524029	-0.798551553	0.217948375	-3.663948186	0.000248357	0.002817787	SMOC2	-0.798551553
CYP2B6	1234.078602	-0.801230818	0.232851553	-3.440951139	0.000579673	0.005358878	CYP2B6	-0.801230818
CAMKV	48.43412841	-0.802322544	0.322322501	-2.489191854	0.012803385	0.049509403	CAMKV	-0.802322544
KNDC1	53.12492336	-0.804921936	0.231043129	-3.483860085	0.000494238	0.004774421	KNDC1	-0.804921936
GNG10	6.279007675	-0.806207082	0.265963678	-3.031267603	0.002435293	0.014808622	GNG10	-0.806207082
AL451007.3	0.657993076	-0.808761923	0.306037717	-2.642687083	0.008225101	0.035891093	AL451007.3	-0.808761923
HTR4	31.36317215	-0.809677903	0.316043125	-2.561922212	0.010409463	0.042555134	HTR4	-0.809677903
RASL10B	132.0154294	-0.811110096	0.238281779	-3.403995467	0.000664079	0.005852213	RASL10B	-0.811110096
GGH	5892.300963	-0.813920169	0.155692122	-5.227754348	1.72E-07	8.92E-06	GGH	-0.813920169
MEX3A	841.6785524	-0.814201384	0.160706061	-5.06640121	4.05E-07	1.73E-05	MEX3A	-0.814201384
DLL3	17.69210307	-0.816421921	0.261315651	-3.124274867	0.001782439	0.011951713	DLL3	-0.816421921
NELL2	140.1668455	-0.81837536	0.24165816	-3.386500008	0.000707903	0.00612272	NELL2	-0.81837536
TMEM74B	90.11598465	-0.820928483	0.204341303	-4.01743784	5.88E-05	0.000927636	TMEM74B	-0.820928483
LRRN1	119.1525569	-0.821238098	0.292588491	-2.806802468	0.005003591	0.025090661	LRRN1	-0.821238098
NRCAM	256.6199316	-0.823314635	0.250089703	-3.292077301	0.000994503	0.007871629	NRCAM	-0.823314635
AGT	1026.07016	-0.828371648	0.167921217	-4.933096965	8.09E-07	3.08E-05	AGT	-0.828371648
LRRC36	170.211264	-0.831446252	0.216447711	-3.841326146	0.000122371	0.001647922	LRRC36	-0.831446252
XPNPEP2	699.2886097	-0.833065518	0.299087134	-2.785360602	0.005346822	0.026292005	XPNPEP2	-0.833065518
LY6G6F	10.11533677	-0.83324999	0.292156921	-2.852063158	0.004343647	0.022594104	LY6G6F	-0.83324999
ARL2BP	25.69383489	-0.833326554	0.21119627	-3.945744651	7.96E-05	0.001171926	ARL2BP	-0.833326554
CYP24A1	50.13653319	-0.834083931	0.319715838	-2.608828941	0.009085265	0.038620547	CYP24A1	-0.834083931
ATOH8	222.699296	-0.837390446	0.209262119	-4.001634169	6.29E-05	0.000979639	ATOH8	-0.837390446
DYNC1I1	58.01246629	-0.838566836	0.228743063	-3.665977114	0.000246396	0.002809929	DYNC1I1	-0.838566836
BAAT	22.15908747	-0.839905319	0.229472205	-3.66016145	0.000252056	0.002848816	BAAT	-0.839905319
ADH4	40.39627371	-0.843937861	0.299061311	-2.821956002	0.004773173	0.024182437	ADH4	-0.843937861
ARL11	190.9420801	-0.843960686	0.205318427	-4.110496549	3.95E-05	0.00067277	ARL11	-0.843960686
BCKDHA	19.10750837	-0.850115078	0.246550474	-3.448036686	0.000564677	0.00525865	BCKDHA	-0.850115078
SELENBP1	12916.31633	-0.851342482	0.2020702	-4.213102596	2.52E-05	0.000473878	SELENBP1	-0.851342482
PROX1	1853.367029	-0.854842865	0.156295263	-5.469409938	4.52E-08	2.92E-06	PROX1	-0.854842865
SESN1	2128.829502	-0.855956214	0.156817946	-5.458279707	4.81E-08	3.08E-06	SESN1	-0.855956214
ADGRV1	54.50059669	-0.8561768	0.237395053	-3.606548613	0.000310297	0.003346974	ADGRV1	-0.8561768
OIT3	71.93733626	-0.856189927	0.227944032	-3.756141016	0.000172553	0.002131006	OIT3	-0.856189927
ABAT	1253.394465	-0.857170526	0.166766122	-5.139955977	2.75E-07	1.29E-05	ABAT	-0.857170526
PLA2G4E	29.91400442	-0.859559286	0.172024481	-4.99672651	5.83E-07	2.34E-05	PLA2G4E	-0.859559286
WNT10A	138.106356	-0.860014438	0.24174552	-3.557519656	0.000374373	0.003848399	WNT10A	-0.860014438
AP003071.5	28.61364961	-0.860794511	0.203215734	-4.235865466	2.28E-05	0.000439045	AP003071.5	-0.860794511
SHROOM2	598.2740137	-0.862431267	0.182870835	-4.716067857	2.40E-06	7.32E-05	SHROOM2	-0.862431267
CRYBB1	10.06984886	-0.863703708	0.195125206	-4.426407667	9.58E-06	0.000224985	CRYBB1	-0.863703708
MSX1	292.7819072	-0.864482029	0.180061748	-4.801030974	1.58E-06	5.23E-05	MSX1	-0.864482029
CBY2	39.43260115	-0.865260374	0.263988573	-3.277643284	0.001046776	0.008157855	CBY2	-0.865260374
TLE2	2140.371578	-0.865491724	0.163494537	-5.293704252	1.20E-07	6.54E-06	TLE2	-0.865491724
PKHD1	33.52562248	-0.86568286	0.277689882	-3.11744473	0.001824261	0.012132562	PKHD1	-0.86568286
AC004805.1	1.069564842	-0.868021135	0.297702101	-2.915737347	0.003548491	0.019572473	AC004805.1	-0.868021135
NIPAL4	34.41160325	-0.869435812	0.23505643	-3.698838663	0.000216588	0.002543656	NIPAL4	-0.869435812
MYT1	44.03730212	-0.869943532	0.27383622	-3.176875337	0.00148871	0.010519506	MYT1	-0.869943532
NOD2	255.7605463	-0.87113083	0.153307763	-5.682235611	1.33E-08	1.05E-06	NOD2	-0.87113083
PSTPIP2	590.797548	-0.872299264	0.134511055	-6.48496337	8.88E-11	1.34E-08	PSTPIP2	-0.872299264
ESRRG	56.27509585	-0.873170771	0.257118375	-3.395987435	0.000683815	0.005966799	ESRRG	-0.873170771
ACMSD	4.47806665	-0.873748894	0.276647122	-3.15835165	0.00158664	0.010992354	ACMSD	-0.873748894
SERPINF2	283.6504816	-0.874206582	0.171048236	-5.110877501	3.21E-07	1.46E-05	SERPINF2	-0.874206582
PIWIL2	255.1676008	-0.874971132	0.168938458	-5.179230022	2.23E-07	1.08E-05	PIWIL2	-0.874971132
LY6G6E	8.549968127	-0.875322317	0.284347205	-3.078357377	0.002081451	0.013326402	LY6G6E	-0.875322317
EVA1A	422.987221	-0.877530625	0.167984265	-5.223885854	1.75E-07	9.05E-06	EVA1A	-0.877530625
TAX1BP3	15.6793863	-0.884891959	0.255495095	-3.463440108	0.000533315	0.005047347	TAX1BP3	-0.884891959
CCDC170	321.7662011	-0.885102234	0.187409105	-4.72283475	2.33E-06	7.15E-05	CCDC170	-0.885102234
SHISA6	152.720322	-0.889040267	0.352744187	-2.520354126	0.011723682	0.046397296	SHISA6	-0.889040267
SLC45A2	9.178694194	-0.889059516	0.206911464	-4.296811303	1.73E-05	0.000358312	SLC45A2	-0.889059516
HIF3A	83.67567442	-0.889104039	0.217572582	-4.086470964	4.38E-05	0.000729507	HIF3A	-0.889104039
SLC15A1	194.2199215	-0.8911138	0.325002534	-2.741867237	0.006109103	0.028847727	SLC15A1	-0.8911138
OLFM4	83980.94822	-0.891188908	0.35157843	-2.534822483	0.011250432	0.045037307	OLFM4	-0.891188908
SRPK3	172.2573312	-0.891452489	0.182382129	-4.887828059	1.02E-06	3.75E-05	SRPK3	-0.891452489
CACNA1S	4.555652498	-0.894434706	0.286418978	-3.12281928	0.001791277	0.011985761	CACNA1S	-0.894434706
FOXQ1	3133.861306	-0.895859329	0.163214389	-5.48885019	4.05E-08	2.66E-06	FOXQ1	-0.895859329
IGFBPL1	84.62737337	-0.896952968	0.255738	-3.507312046	0.000452658	0.004449254	IGFBPL1	-0.896952968
FGFR3	1372.52348	-0.897014283	0.158073712	-5.67465819	1.39E-08	1.09E-06	FGFR3	-0.897014283
DSG3	618.9282479	-0.897669252	0.337159736	-2.662444998	0.007757525	0.034348906	DSG3	-0.897669252
SERF1A	2.933298151	-0.900214934	0.292101677	-3.081854725	0.002057152	0.013218582	SERF1A	-0.900214934
CROCC2	9.615663894	-0.900723231	0.3212619	-2.803703869	0.005051928	0.025212693	CROCC2	-0.900723231
VANGL2	919.4656319	-0.901683133	0.199667004	-4.515934611	6.30E-06	0.000164124	VANGL2	-0.901683133
FOXO6	59.44459894	-0.901882547	0.174970334	-5.154488353	2.54E-07	1.21E-05	FOXO6	-0.901882547
NDP	26.30942818	-0.9021661	0.263886738	-3.418762563	0.000629066	0.005639002	NDP	-0.9021661
FAM3B	1258.877144	-0.903110794	0.302896473	-2.981582401	0.002867629	0.016651414	FAM3B	-0.903110794
TREH	73.97325991	-0.906796955	0.207986346	-4.359886951	1.30E-05	0.000286836	TREH	-0.906796955
CPA5	4.162810088	-0.907539696	0.271129201	-3.347259133	0.000816149	0.00677544	CPA5	-0.907539696
EDAR	841.1173912	-0.908815879	0.244251203	-3.720824573	0.000198573	0.002372972	EDAR	-0.908815879
NKD2	982.7155013	-0.910673636	0.186790543	-4.875373358	1.09E-06	3.93E-05	NKD2	-0.910673636
FHOD3	248.6687226	-0.913668582	0.184795973	-4.944201795	7.65E-07	2.94E-05	FHOD3	-0.913668582
TXNDC5	71.63470634	-0.914672558	0.227398033	-4.022341547	5.76E-05	0.000911772	TXNDC5	-0.914672558
HUNK	1624.548039	-0.91587021	0.200191837	-4.574962823	4.76E-06	0.000129181	HUNK	-0.91587021
ELAVL2	42.56293268	-0.920746539	0.321949708	-2.859907983	0.004237639	0.022205632	ELAVL2	-0.920746539
SLC2A12	355.263882	-0.921484994	0.203964366	-4.517872469	6.25E-06	0.000163756	SLC2A12	-0.921484994
NKPD1	37.13791911	-0.922486522	0.177869402	-5.186313737	2.14E-07	1.05E-05	NKPD1	-0.922486522
AMBP	60.37933078	-0.923601547	0.235932158	-3.914691223	9.05E-05	0.00129475	AMBP	-0.923601547
SPINK1	5797.619517	-0.924261147	0.222698227	-4.150285164	3.32E-05	0.00059025	SPINK1	-0.924261147
LITAFD	2.121138558	-0.926984591	0.299631275	-3.09375112	0.001976432	0.012853699	LITAFD	-0.926984591
C10orf62	0.569905484	-0.930983585	0.355398141	-2.619551083	0.008804558	0.037762436	C10orf62	-0.930983585
ESPNL	43.40748574	-0.932043148	0.226544332	-4.114175529	3.89E-05	0.000664046	ESPNL	-0.932043148
PCP4	167.5956348	-0.933541112	0.362144256	-2.577815594	0.009942704	0.041184243	PCP4	-0.933541112
FOXB1	2.457713147	-0.933829369	0.29494663	-3.166096082	0.001544998	0.010804291	FOXB1	-0.933829369
GPR143	331.660815	-0.93461544	0.240228628	-3.890524823	0.000100028	0.001404667	GPR143	-0.93461544
NLRP6	72.06490361	-0.935519996	0.244225795	-3.830553592	0.000127855	0.001707499	NLRP6	-0.935519996
ZNF750	39.43338245	-0.937180299	0.32842376	-2.853570334	0.004323096	0.022519694	ZNF750	-0.937180299
DAPL1	37.05624101	-0.938235295	0.291463388	-3.21905026	0.001286159	0.009477471	DAPL1	-0.938235295
ETNK2	83.28270439	-0.939168552	0.177064666	-5.304099199	1.13E-07	6.25E-06	ETNK2	-0.939168552
LHFPL1	1.637358768	-0.940467962	0.357163935	-2.63315489	0.008459576	0.036610648	LHFPL1	-0.940467962
ASCL2	3933.412706	-0.942335397	0.194382065	-4.847851568	1.25E-06	4.39E-05	ASCL2	-0.942335397
CD5	340.5424384	-0.944148323	0.165573861	-5.702278838	1.18E-08	9.52E-07	CD5	-0.944148323
RASSF10	314.9308967	-0.9453253	0.219364668	-4.309378126	1.64E-05	0.000343761	RASSF10	-0.9453253
IGSF23	32.10089539	-0.948113504	0.236755405	-4.004611862	6.21E-05	0.000969084	IGSF23	-0.948113504
SLC6A3	5.590221003	-0.949020198	0.294253466	-3.225179336	0.001258938	0.009342921	SLC6A3	-0.949020198
ASIC4	6.720370041	-0.951843718	0.252259646	-3.773269851	0.000161122	0.002027745	ASIC4	-0.951843718
NPTX2	1165.184637	-0.952028212	0.331209298	-2.874400624	0.004047951	0.021471953	NPTX2	-0.952028212
PDF	57.32297095	-0.954346334	0.204711514	-4.661908433	3.13E-06	9.09E-05	PDF	-0.954346334
LRFN2	20.73792806	-0.957173398	0.347727234	-2.752655835	0.0059114	0.028184514	LRFN2	-0.957173398
L3MBTL4	158.0324648	-0.959012102	0.220217876	-4.354833124	1.33E-05	0.000292128	L3MBTL4	-0.959012102
KCNMB4	282.2387251	-0.95985248	0.201113783	-4.77268372	1.82E-06	5.80E-05	KCNMB4	-0.95985248
AMACR	229.6544491	-0.959930452	0.152706305	-6.286121931	3.25E-10	4.09E-08	AMACR	-0.959930452
TMEM132D	6.704863179	-0.961546293	0.281859117	-3.411442932	0.0006462	0.00575358	TMEM132D	-0.961546293
PRSS23	7305.969982	-0.962361748	0.142162483	-6.76944949	1.29E-11	2.60E-09	PRSS23	-0.962361748
HAO2	1.732439714	-0.967758915	0.279968843	-3.456666477	0.000546901	0.005141742	HAO2	-0.967758915
AKR1C4	34.24397018	-0.969071439	0.292913964	-3.308382518	0.000938365	0.007548667	AKR1C4	-0.969071439
VWA5B2	32.51101928	-0.969611257	0.234880572	-4.128103261	3.66E-05	0.000636127	VWA5B2	-0.969611257
TMPRSS6	41.48634364	-0.971897925	0.180675347	-5.379250346	7.48E-08	4.46E-06	TMPRSS6	-0.971897925
TMPRSS5	97.25900197	-0.973896571	0.27006314	-3.606181021	0.000310736	0.003349678	TMPRSS5	-0.973896571
CALY	8.645516444	-0.979763783	0.303919396	-3.223761945	0.001265185	0.009379664	CALY	-0.979763783
SULT4A1	32.47736369	-0.980202067	0.375312828	-2.611693484	0.009009499	0.038372108	SULT4A1	-0.980202067
SUSD3	279.6419644	-0.982583948	0.18154845	-5.412240917	6.22E-08	3.76E-06	SUSD3	-0.982583948
OPRD1	48.47178747	-0.985520683	0.297576767	-3.311819979	0.000926912	0.007466013	OPRD1	-0.985520683
LMX1B	13.58711292	-0.987275422	0.366657304	-2.69263809	0.007088917	0.032270689	LMX1B	-0.987275422
ID1	5606.461207	-0.987712072	0.194490715	-5.0784536	3.81E-07	1.66E-05	ID1	-0.987712072
ASGR1	190.5887859	-0.987890964	0.194968269	-5.066932009	4.04E-07	1.73E-05	ASGR1	-0.987890964
S100A12	11.83270598	-0.988380021	0.278533637	-3.548512249	0.000387414	0.003941303	S100A12	-0.988380021
CPA2	26.19130852	-0.988383098	0.325065135	-3.040569383	0.002361313	0.014515153	CPA2	-0.988383098
EVX2	2.620763286	-0.990949932	0.331928276	-2.985433912	0.002831763	0.016512909	EVX2	-0.990949932
APOLD1	2193.520688	-0.992794993	0.205798711	-4.824106943	1.41E-06	4.81E-05	APOLD1	-0.992794993
PLB1	201.4380749	-0.993251003	0.146539464	-6.778044446	1.22E-11	2.48E-09	PLB1	-0.993251003
PTP4A3	2700.074334	-0.999331073	0.161004021	-6.206870275	5.41E-10	6.26E-08	PTP4A3	-0.999331073
SLIT1	34.56117516	-0.999907754	0.211642212	-4.72451949	2.31E-06	7.12E-05	SLIT1	-0.999907754
FGA	29.88930834	-1.00376121	0.3211256	-3.125758928	0.001773469	0.011909591	FGA	-1.00376121
KCNK17	29.94820744	-1.00403122	0.243092184	-4.130248874	3.62E-05	0.000631504	KCNK17	-1.00403122
ANKK1	15.12780422	-1.004159868	0.196969831	-5.098038942	3.43E-07	1.54E-05	ANKK1	-1.004159868
OXGR1	263.1940108	-1.007661454	0.234225637	-4.302097188	1.69E-05	0.000352335	OXGR1	-1.007661454
LRRC43	31.73353588	-1.012899273	0.188315477	-5.378736199	7.50E-08	4.46E-06	LRRC43	-1.012899273
SERPINI1	176.2462626	-1.02200538	0.170385858	-5.998181973	2.00E-09	2.01E-07	SERPINI1	-1.02200538
CLPSL2	2.009127181	-1.025628199	0.307205555	-3.338573086	0.000842099	0.006954182	CLPSL2	-1.025628199
FUT7	24.34032425	-1.026071908	0.185083072	-5.543845251	2.96E-08	2.09E-06	FUT7	-1.026071908
ATP4A	2.107283014	-1.027876546	0.388289658	-2.647190119	0.008116371	0.035533183	ATP4A	-1.027876546
FGF18	89.0799364	-1.029975049	0.160701196	-6.409255646	1.46E-10	2.01E-08	FGF18	-1.029975049
EDA	143.0169772	-1.031948524	0.243188562	-4.243408965	2.20E-05	0.000428265	EDA	-1.031948524
ALDH8A1	21.26353045	-1.03378818	0.203973733	-5.068241697	4.02E-07	1.73E-05	ALDH8A1	-1.03378818
SLC7A10	10.04718331	-1.036551704	0.361951928	-2.863782795	0.00418615	0.02201298	SLC7A10	-1.036551704
F2	21.47890837	-1.03919452	0.290817953	-3.573350649	0.000352442	0.003687121	F2	-1.03919452
TENM2	25.57380986	-1.040661167	0.261058205	-3.986318562	6.71E-05	0.001029662	TENM2	-1.040661167
OGDHL	112.218308	-1.044705691	0.294963449	-3.541814056	0.000397385	0.004015089	OGDHL	-1.044705691
DACH1	1616.5436	-1.053644168	0.181752631	-5.797132974	6.75E-09	5.86E-07	DACH1	-1.053644168
LGALS7B	5.385602816	-1.057260939	0.264899851	-3.991172268	6.57E-05	0.001014963	LGALS7B	-1.057260939
SOAT2	6.34306526	-1.057655044	0.356302089	-2.968422235	0.002993328	0.017195386	SOAT2	-1.057655044
LARGE2	1722.873578	-1.062413247	0.166460699	-6.38236686	1.74E-10	2.34E-08	LARGE2	-1.062413247
CST7	202.1651234	-1.063283003	0.183202943	-5.803853275	6.48E-09	5.69E-07	CST7	-1.063283003
NXPH3	144.3655958	-1.064149749	0.225343702	-4.722340758	2.33E-06	7.15E-05	NXPH3	-1.064149749
CRLS1	146.3731002	-1.064496128	0.196007577	-5.430892737	5.61E-08	3.43E-06	CRLS1	-1.064496128
B4GALNT4	441.9573062	-1.073607434	0.285756682	-3.757068523	0.000171915	0.002124606	B4GALNT4	-1.073607434
IL22	2.240590257	-1.074215014	0.407752509	-2.634477999	0.008426676	0.036536964	IL22	-1.074215014
C1orf105	17.84097038	-1.074478732	0.236803669	-4.537424343	5.69E-06	0.000151076	C1orf105	-1.074478732
HRNR	6.216920653	-1.075495554	0.278112195	-3.867128345	0.000110124	0.001509992	HRNR	-1.075495554
MEIG1	7.198250918	-1.079394098	0.178533332	-6.045896779	1.49E-09	1.56E-07	MEIG1	-1.079394098
NME2	141.9926144	-1.080088305	0.222122345	-4.86258284	1.16E-06	4.15E-05	NME2	-1.080088305
OBP2B	12.15304168	-1.082194844	0.40647396	-2.662396486	0.007758643	0.034348906	OBP2B	-1.082194844
SLC39A2	174.073526	-1.082437542	0.391688818	-2.763514023	0.005718264	0.027478055	SLC39A2	-1.082437542
TMEM40	9.422237739	-1.086466468	0.268497081	-4.046474038	5.20E-05	0.000835407	TMEM40	-1.086466468
HSPB3	19.54959952	-1.09660362	0.415226171	-2.640979052	0.008266683	0.036013313	HSPB3	-1.09660362
LIN7A	167.9374603	-1.097669287	0.229096542	-4.791295737	1.66E-06	5.41E-05	LIN7A	-1.097669287
F7	74.55718202	-1.099048046	0.31074619	-3.536802966	0.000405002	0.004078091	F7	-1.099048046
HOXD13	177.3153248	-1.101617694	0.33046122	-3.333576311	0.000857371	0.007037674	HOXD13	-1.101617694
PTK7	4464.826159	-1.105415903	0.142811451	-7.740387051	9.91E-15	3.90E-12	PTK7	-1.105415903
CYP2W1	2249.922736	-1.105907023	0.325094659	-3.401800033	0.000669436	0.005893331	CYP2W1	-1.105907023
GGT1	34.60868724	-1.106249996	0.212726607	-5.200336777	1.99E-07	9.93E-06	GGT1	-1.106249996
IGFL4	122.0234402	-1.107771938	0.227988307	-4.85889804	1.18E-06	4.22E-05	IGFL4	-1.107771938
CACNA1B	19.99705263	-1.115748794	0.325781885	-3.424833749	0.000615176	0.005567172	CACNA1B	-1.115748794
SP8	46.47184336	-1.115755892	0.344678145	-3.237094973	0.001207532	0.009037509	SP8	-1.115755892
EDA2R	81.92199568	-1.117219939	0.215247554	-5.190395517	2.10E-07	1.04E-05	EDA2R	-1.117219939
PLA2G12B	208.8933833	-1.12302143	0.363739585	-3.087432539	0.002018936	0.013051742	PLA2G12B	-1.12302143
EPHB1	270.4065153	-1.12405773	0.23206757	-4.843665702	1.27E-06	4.47E-05	EPHB1	-1.12405773
CCDC33	25.70407082	-1.129310453	0.253241228	-4.459425758	8.22E-06	0.000202839	CCDC33	-1.129310453
FGB	30.11534004	-1.129944074	0.359510318	-3.143008751	0.001672208	0.01145088	FGB	-1.129944074
ECEL1	33.42817582	-1.137679984	0.267231643	-4.257280212	2.07E-05	0.000406112	ECEL1	-1.137679984
PPP2R2C	233.4180251	-1.139631178	0.287544936	-3.963315074	7.39E-05	0.001111443	PPP2R2C	-1.139631178
BHLHA9	7.844774507	-1.140409779	0.441249155	-2.584503034	0.009751945	0.040645335	BHLHA9	-1.140409779
S100A3	79.36762964	-1.143353881	0.189602642	-6.030263444	1.64E-09	1.68E-07	S100A3	-1.143353881
GCM1	6.136536928	-1.152275536	0.324644202	-3.549348883	0.000386185	0.003931691	GCM1	-1.152275536
DDIT4L	40.76801906	-1.155956498	0.265579062	-4.352588978	1.35E-05	0.000294359	DDIT4L	-1.155956498
FBLL1	13.22937982	-1.158788402	0.273311737	-4.239804762	2.24E-05	0.000433771	FBLL1	-1.158788402
UBD	4.495483166	-1.16354395	0.384454205	-3.026482574	0.002474171	0.014949627	UBD	-1.16354395
TGM5	1.633811019	-1.163927267	0.351470684	-3.31159132	0.00092767	0.007466013	TGM5	-1.163927267
DRD2	170.8034077	-1.165612319	0.31747501	-3.671508881	0.000241123	0.00276045	DRD2	-1.165612319
TBX4	26.7968483	-1.182113948	0.331143012	-3.569798864	0.000357255	0.003717722	TBX4	-1.182113948
SLC13A3	351.0849039	-1.184567041	0.305748922	-3.874313061	0.000106926	0.001479267	SLC13A3	-1.184567041
CELF3	102.4013972	-1.193153236	0.28094169	-4.246978212	2.17E-05	0.000422429	CELF3	-1.193153236
TMEM150C	371.0388516	-1.195792197	0.183215886	-6.526684014	6.72E-11	1.06E-08	TMEM150C	-1.195792197
TAS2R1	0.50998438	-1.19925212	0.435021591	-2.756764598	0.005837636	0.02793687	TAS2R1	-1.19925212
KLRC2	10.80409934	-1.199471902	0.250995127	-4.7788653	1.76E-06	5.67E-05	KLRC2	-1.199471902
KRTAP3-1	4.204326294	-1.199591915	0.430878256	-2.784062316	0.005368272	0.026360907	KRTAP3-1	-1.199591915
KLK4	34.96262299	-1.201376153	0.29472128	-4.076312887	4.58E-05	0.000753604	KLK4	-1.201376153
KRTAP5-6	0.71506376	-1.205897143	0.395137999	-3.051837951	0.002274449	0.014192879	KRTAP5-6	-1.205897143
TSPEAR	63.13343446	-1.210195982	0.263504735	-4.5926916	4.38E-06	0.000120787	TSPEAR	-1.210195982
GGTLC1	0.702713909	-1.211468761	0.383953209	-3.15525104	0.001603601	0.011088182	GGTLC1	-1.211468761
HSD3B1	23.73478711	-1.21521244	0.31606408	-3.844829309	0.000120636	0.001630271	HSD3B1	-1.21521244
ENPP3	874.5664516	-1.216772065	0.277545877	-4.384039412	1.16E-05	0.000263341	ENPP3	-1.216772065
CST5	3.359442001	-1.217048664	0.325572429	-3.738180991	0.000185356	0.002251465	CST5	-1.217048664
SP5	548.7966948	-1.220490767	0.213056615	-5.728480988	1.01E-08	8.28E-07	SP5	-1.220490767
LY6D	23.84867669	-1.222524999	0.402643121	-3.036249562	0.00239541	0.014653054	LY6D	-1.222524999
GZMB	621.6391988	-1.228427292	0.220924456	-5.560395239	2.69E-08	1.92E-06	GZMB	-1.228427292
TRPM8	7.679086595	-1.229082973	0.290806333	-4.22646564	2.37E-05	0.000454815	TRPM8	-1.229082973
LKAAEAR1	0.684829953	-1.230047363	0.397804797	-3.092087811	0.00198754	0.012892823	LKAAEAR1	-1.230047363
C10orf67	8.870861132	-1.243341929	0.274862369	-4.523507289	6.08E-06	0.000159965	C10orf67	-1.243341929
SERPINA11	6.72924445	-1.247007872	0.467915235	-2.665029432	0.007698159	0.034175041	SERPINA11	-1.247007872
DLX6	43.5957455	-1.247276754	0.388018708	-3.214475816	0.001306829	0.009585939	DLX6	-1.247276754
ZPBP	1.222324435	-1.25049107	0.47081388	-2.656019973	0.007906893	0.034822555	ZPBP	-1.25049107
ADAMTSL2	451.4709165	-1.252409619	0.141182869	-8.870832767	7.26E-19	6.41E-16	ADAMTSL2	-1.252409619
PSORS1C2	14.41861989	-1.25473175	0.255752235	-4.906044125	9.29E-07	3.47E-05	PSORS1C2	-1.25473175
OPTC	1.489583418	-1.259972788	0.415304449	-3.033853333	0.002414518	0.01471461	OPTC	-1.259972788
SMTNL2	73.60144644	-1.260793513	0.243522427	-5.177319925	2.25E-07	1.09E-05	SMTNL2	-1.260793513
GPR155	460.5822098	-1.260931589	0.177455406	-7.105625117	1.20E-12	3.12E-10	GPR155	-1.260931589
KCNA2	45.42289311	-1.268337039	0.259360503	-4.890247446	1.01E-06	3.71E-05	KCNA2	-1.268337039
WFDC9	0.580362526	-1.273015759	0.379033801	-3.358581102	0.000783437	0.006580131	WFDC9	-1.273015759
BANF2	1.317273624	-1.273519157	0.423606465	-3.00637328	0.002643842	0.015703306	BANF2	-1.273519157
GABRA3	33.12583809	-1.27678871	0.483202682	-2.642346076	0.008233388	0.035912405	GABRA3	-1.27678871
IL17F	4.008393729	-1.279264358	0.343725103	-3.721765875	0.000197834	0.002367926	IL17F	-1.279264358
KRT75	81.2811892	-1.28359845	0.362102292	-3.54485039	0.000392836	0.003987308	KRT75	-1.28359845
ADRA2C	190.2090658	-1.284666303	0.226134275	-5.680988897	1.34E-08	1.05E-06	ADRA2C	-1.284666303
RLBP1	14.11473869	-1.293259605	0.353134649	-3.662228014	0.000250031	0.002829535	RLBP1	-1.293259605
DACH2	2.73902933	-1.300271418	0.331750324	-3.919427729	8.88E-05	0.001275746	DACH2	-1.300271418
CPA6	155.7658563	-1.302049726	0.308447368	-4.221302757	2.43E-05	0.000461369	CPA6	-1.302049726
MSX2	661.7222358	-1.310413352	0.187931922	-6.972808775	3.11E-12	7.44E-10	MSX2	-1.310413352
SCT	29.98951157	-1.311867798	0.256710272	-5.110305036	3.22E-07	1.46E-05	SCT	-1.311867798
CNTNAP5	2.229881376	-1.316173444	0.472982301	-2.782711833	0.005390666	0.026430555	CNTNAP5	-1.316173444
MYCN	111.0666828	-1.319682651	0.201628447	-6.545121343	5.94E-11	9.65E-09	MYCN	-1.319682651
AXIN2	6361.535773	-1.323916773	0.161650132	-8.190013548	2.61E-16	1.49E-13	AXIN2	-1.323916773
CES5A	1.045706411	-1.325047967	0.426587253	-3.10615931	0.001895346	0.012491379	CES5A	-1.325047967
PCDHA4	44.42208186	-1.326013378	0.346492462	-3.826961688	0.000129735	0.001722216	PCDHA4	-1.326013378
LY6G6F-LY6G6D	39.2224998	-1.328966902	0.417520769	-3.182995915	0.001457597	0.01034917	LY6G6F-LY6G6D	-1.328966902
DEFA5	957.9444753	-1.331526234	0.464258317	-2.868071903	0.004129817	0.021769367	DEFA5	-1.331526234
RAB5IF	295.5943116	-1.336608619	0.276757209	-4.829534963	1.37E-06	4.70E-05	RAB5IF	-1.336608619
CALML3	1.748478293	-1.342507808	0.387094704	-3.46816372	0.000524028	0.004982201	CALML3	-1.342507808
CEL	1569.95053	-1.343079668	0.33616832	-3.995259481	6.46E-05	0.001001974	CEL	-1.343079668
GLDC	95.9815762	-1.3443503	0.287767088	-4.671661066	2.99E-06	8.74E-05	GLDC	-1.3443503
AL135905.2	37.54642777	-1.347728617	0.243121268	-5.543441864	2.97E-08	2.09E-06	AL135905.2	-1.347728617
RASL11B	2.68089658	-1.349757248	0.273027284	-4.943671665	7.67E-07	2.94E-05	RASL11B	-1.349757248
DLX1	14.57046231	-1.353437315	0.33495638	-4.040637511	5.33E-05	0.000854151	DLX1	-1.353437315
RNF182	69.55524494	-1.362243582	0.331876858	-4.104665785	4.05E-05	0.000686007	RNF182	-1.362243582
FO393400.1	0.867588207	-1.364739214	0.405839962	-3.362752175	0.000771696	0.006516862	FO393400.1	-1.364739214
BMPER	84.91170261	-1.367352544	0.269035884	-5.082416971	3.73E-07	1.64E-05	BMPER	-1.367352544
DPEP1	9925.257234	-1.36778582	0.243139578	-5.625516969	1.85E-08	1.41E-06	DPEP1	-1.36778582
CHST13	69.08131221	-1.370395295	0.221905871	-6.175570244	6.59E-10	7.54E-08	CHST13	-1.370395295
F10	258.7168206	-1.370801262	0.222457545	-6.162080328	7.18E-10	8.10E-08	F10	-1.370801262
PAH	177.1214394	-1.378277117	0.345226792	-3.992381676	6.54E-05	0.001010679	PAH	-1.378277117
FREM2	286.0223041	-1.378601232	0.317268144	-4.345224253	1.39E-05	0.000302172	FREM2	-1.378601232
CHRND	2.573307292	-1.380534264	0.453242974	-3.045903283	0.002319824	0.014364589	CHRND	-1.380534264
C6orf15	113.4459525	-1.385481049	0.388640988	-3.564938058	0.000363942	0.003771803	C6orf15	-1.385481049
CDH26	30.64983059	-1.388305912	0.213669535	-6.497444359	8.17E-11	1.25E-08	CDH26	-1.388305912
SLC38A3	51.70162104	-1.392208767	0.33438188	-4.163529335	3.13E-05	0.000564951	SLC38A3	-1.392208767
KRT13	14.92650641	-1.399401997	0.324527137	-4.312126279	1.62E-05	0.000340321	KRT13	-1.399401997
DMRT3	12.95327238	-1.405701641	0.311538493	-4.512128276	6.42E-06	0.000166287	DMRT3	-1.405701641
PKLR	133.0882932	-1.407238196	0.325072554	-4.328997261	1.50E-05	0.000319443	PKLR	-1.407238196
CAB39L	1134.271096	-1.408417421	0.179236366	-7.857877587	3.91E-15	1.69E-12	CAB39L	-1.408417421
C10orf82	49.26173977	-1.410265651	0.335047391	-4.209152766	2.56E-05	0.000480199	C10orf82	-1.410265651
RGR	17.34012739	-1.418721721	0.43400333	-3.268918974	0.001079592	0.008336615	RGR	-1.418721721
DLX5	28.9760024	-1.421284326	0.296722876	-4.789938502	1.67E-06	5.43E-05	DLX5	-1.421284326
FBXO2	370.6981182	-1.430292736	0.267468106	-5.347526315	8.92E-08	5.18E-06	FBXO2	-1.430292736
KRTAP3-3	1.716847047	-1.432460598	0.357612278	-4.005624772	6.19E-05	0.000966642	KRTAP3-3	-1.432460598
CLDN10	36.48929504	-1.441619376	0.455873984	-3.162319913	0.001565175	0.010901805	CLDN10	-1.441619376
WNT11	832.0442936	-1.442185961	0.263935703	-5.464156392	4.65E-08	2.99E-06	WNT11	-1.442185961
TCHH	23.45519363	-1.44701577	0.221878203	-6.521667075	6.95E-11	1.08E-08	TCHH	-1.44701577
SPRR2D	37.0110134	-1.449883706	0.448890677	-3.229926085	0.001238222	0.009216201	SPRR2D	-1.449883706
UMODL1	61.30242643	-1.450285209	0.250156396	-5.797514015	6.73E-09	5.86E-07	UMODL1	-1.450285209
VENTX	162.9012447	-1.45644269	0.30829456	-4.724191989	2.31E-06	7.12E-05	VENTX	-1.45644269
GABRA4	36.96735814	-1.468913516	0.343703166	-4.27378524	1.92E-05	0.000386151	GABRA4	-1.468913516
COL11A2	68.56914505	-1.475565328	0.229803942	-6.420974842	1.35E-10	1.90E-08	COL11A2	-1.475565328
DMRT1	3.856265897	-1.479860166	0.43210934	-3.424735426	0.000615398	0.005567172	DMRT1	-1.479860166
UROC1	4.782557539	-1.480375922	0.314243152	-4.710925002	2.47E-06	7.47E-05	UROC1	-1.480375922
BAMBI	889.2076235	-1.487095392	0.186237863	-7.984925111	1.41E-15	6.56E-13	BAMBI	-1.487095392
KLK14	21.28819956	-1.491159961	0.25928063	-5.751142916	8.86E-09	7.38E-07	KLK14	-1.491159961
KRT23	2072.565464	-1.503029934	0.300739856	-4.997774327	5.80E-07	2.34E-05	KRT23	-1.503029934
LY6G6D	52.14686891	-1.514625714	0.411154801	-3.68383322	0.000229753	0.002657752	LY6G6D	-1.514625714
P2RX3	6.979885934	-1.516332205	0.320737978	-4.727635361	2.27E-06	7.07E-05	P2RX3	-1.516332205
KRTAP1-5	0.897984408	-1.516472673	0.445411362	-3.404656464	0.000662473	0.005845234	KRTAP1-5	-1.516472673
KL	68.36950285	-1.530738384	0.233916753	-6.543945064	5.99E-11	9.65E-09	KL	-1.530738384
HS3ST4	7.783436282	-1.53554515	0.414565153	-3.703989925	0.000212235	0.002500813	HS3ST4	-1.53554515
HPN	165.6871934	-1.541404506	0.355271704	-4.338663868	1.43E-05	0.000308685	HPN	-1.541404506
SEC14L4	20.15822687	-1.541454019	0.355325136	-4.338150794	1.44E-05	0.000308947	SEC14L4	-1.541454019
UGT2A3	532.3973303	-1.542449094	0.328769476	-4.691582419	2.71E-06	8.01E-05	UGT2A3	-1.542449094
NTS	58.70709795	-1.543318594	0.417175767	-3.699444493	0.000216072	0.002539275	NTS	-1.543318594
FETUB	1.476310906	-1.543847316	0.491479357	-3.141225152	0.001682426	0.011491249	FETUB	-1.543847316
KLK2	6.382075203	-1.54409522	0.299131568	-5.16192667	2.44E-07	1.17E-05	KLK2	-1.54409522
FGF21	1.250224871	-1.552009536	0.370546038	-4.188439162	2.81E-05	0.0005169	FGF21	-1.552009536
MME	915.9788933	-1.554646649	0.240581295	-6.462042895	1.03E-10	1.53E-08	MME	-1.554646649
ASCL5	75.05668465	-1.571658092	0.212673028	-7.390020744	1.47E-13	4.82E-11	ASCL5	-1.571658092
NODAL	20.44991879	-1.577294478	0.239292642	-6.591487583	4.35E-11	7.58E-09	NODAL	-1.577294478
GLYATL3	0.706964754	-1.579618924	0.467932601	-3.375740268	0.000736174	0.00629656	GLYATL3	-1.579618924
HS3ST5	10.25919025	-1.582145431	0.324194714	-4.880232043	1.06E-06	3.87E-05	HS3ST5	-1.582145431
RBP1	988.7631166	-1.587673685	0.242413165	-6.549453217	5.77E-11	9.56E-09	RBP1	-1.587673685
CPN1	32.41852432	-1.589489228	0.405835151	-3.916588356	8.98E-05	0.001285645	CPN1	-1.589489228
STRIT1	4.529275901	-1.59712605	0.605490234	-2.637740396	0.008346045	0.036278784	STRIT1	-1.59712605
NRXN3	342.4435939	-1.601320322	0.229341486	-6.982253177	2.90E-12	7.05E-10	NRXN3	-1.601320322
RBP2	253.4657838	-1.607640587	0.317157158	-5.068908413	4.00E-07	1.73E-05	RBP2	-1.607640587
RASGRF1	88.10464669	-1.633616634	0.226633173	-7.208197351	5.67E-13	1.65E-10	RASGRF1	-1.633616634
PLA2G2E	1.293338403	-1.6343262	0.398830768	-4.097793677	4.17E-05	0.000701991	PLA2G2E	-1.6343262
NAT16	11.11017489	-1.660737728	0.28505623	-5.826000457	5.68E-09	5.08E-07	NAT16	-1.660737728
TNFRSF19	302.0361002	-1.662563109	0.254115886	-6.542539067	6.05E-11	9.66E-09	TNFRSF19	-1.662563109
DLX2	10.66352422	-1.673476389	0.317626659	-5.268689963	1.37E-07	7.31E-06	DLX2	-1.673476389
SFRP5	17.45122807	-1.677902264	0.377991855	-4.438990529	9.04E-06	0.000216452	SFRP5	-1.677902264
CST1	1320.481476	-1.688913197	0.279373539	-6.0453585	1.49E-09	1.56E-07	CST1	-1.688913197
NCKAP5	137.092312	-1.699999499	0.196686791	-8.643180827	5.47E-18	3.46E-15	NCKAP5	-1.699999499
GSX1	2.088638412	-1.70975128	0.547322898	-3.123843873	0.001785051	0.011960182	GSX1	-1.70975128
SLC22A11	121.765157	-1.718056805	0.303235477	-5.66575132	1.46E-08	1.14E-06	SLC22A11	-1.718056805
KRT39	10.17080457	-1.724817272	0.383294319	-4.499981314	6.80E-06	0.000174547	KRT39	-1.724817272
ABCC2	322.2947288	-1.725369454	0.240291065	-7.180331292	6.95E-13	1.96E-10	ABCC2	-1.725369454
ALB	5.546262169	-1.744186477	0.35908851	-4.857260621	1.19E-06	4.24E-05	ALB	-1.744186477
CST4	30.07255633	-1.74615367	0.293441742	-5.950597408	2.67E-09	2.55E-07	CST4	-1.74615367
MTTP	182.0178104	-1.768112719	0.369405642	-4.786371723	1.70E-06	5.50E-05	MTTP	-1.768112719
NKX6-3	10.71175927	-1.772996304	0.594877452	-2.98043958	0.00287835	0.01669409	NKX6-3	-1.772996304
STRA6	545.5899834	-1.77765234	0.230356655	-7.716956724	1.19E-14	4.59E-12	STRA6	-1.77765234
FSTL4	46.93217309	-1.778137346	0.27987021	-6.353435569	2.11E-10	2.74E-08	FSTL4	-1.778137346
IGDCC3	5.303190654	-1.782773356	0.314899378	-5.661406414	1.50E-08	1.16E-06	IGDCC3	-1.782773356
LBP	28.40648988	-1.794288682	0.291120818	-6.163381568	7.12E-10	8.09E-08	LBP	-1.794288682
MT3	84.05111805	-1.795879015	0.333225535	-5.389379934	7.07E-08	4.23E-06	MT3	-1.795879015
FOXI1	23.46976776	-1.797670909	0.472975925	-3.800766202	0.000144249	0.001855143	FOXI1	-1.797670909
INHBB	428.404305	-1.798573734	0.205776154	-8.740438077	2.32E-18	1.65E-15	INHBB	-1.798573734
CAPN6	788.2395376	-1.806413754	0.322994273	-5.592711407	2.24E-08	1.64E-06	CAPN6	-1.806413754
GRPR	45.24543825	-1.808514428	0.304736446	-5.934683738	2.94E-09	2.79E-07	GRPR	-1.808514428
TRIM71	32.48622435	-1.808814559	0.456786774	-3.959866313	7.50E-05	0.001124368	TRIM71	-1.808814559
ZIC1	2.374007311	-1.817757517	0.530528055	-3.426317419	0.000611825	0.005552198	ZIC1	-1.817757517
CES1	998.9874233	-1.819971522	0.29144311	-6.244688785	4.25E-10	5.15E-08	CES1	-1.819971522
S100A7	6.793198386	-1.836532996	0.426380212	-4.307266013	1.65E-05	0.00034583	S100A7	-1.836532996
MYL3	20.13030877	-1.841125815	0.210549518	-8.744383904	2.24E-18	1.65E-15	MYL3	-1.841125815
LMX1A	3.775837448	-1.848233392	0.396774881	-4.658141123	3.19E-06	9.19E-05	LMX1A	-1.848233392
SAXO1	11.50958277	-1.852628592	0.252817642	-7.327924496	2.34E-13	7.53E-11	SAXO1	-1.852628592
SOHLH1	1.879032641	-1.86727592	0.42315055	-4.412793323	1.02E-05	0.000236399	SOHLH1	-1.86727592
SMPX	37.85476935	-1.878639626	0.366590096	-5.124632789	2.98E-07	1.38E-05	SMPX	-1.878639626
MEGF11	57.07642634	-1.900519754	0.262285702	-7.245990683	4.29E-13	1.27E-10	MEGF11	-1.900519754
FRMPD1	37.34091645	-1.904955293	0.265620771	-7.171710578	7.41E-13	2.03E-10	FRMPD1	-1.904955293
MYMK	1.454333427	-1.919571406	0.378533188	-5.071078228	3.96E-07	1.72E-05	MYMK	-1.919571406
CPLX2	210.5345213	-1.919606356	0.291546164	-6.584227784	4.57E-11	7.87E-09	CPLX2	-1.919606356
KRT5	53.32580098	-1.925042571	0.330582932	-5.82317593	5.77E-09	5.14E-07	KRT5	-1.925042571
SPRR2A	35.49293016	-1.929577038	0.473542343	-4.074771912	4.61E-05	0.000757204	SPRR2A	-1.929577038
ADGRG2	67.70685981	-1.949936062	0.257087443	-7.584719186	3.33E-14	1.21E-11	ADGRG2	-1.949936062
NKD1	5384.422669	-1.965395946	0.223896091	-8.778161066	1.66E-18	1.28E-15	NKD1	-1.965395946
KRT36	14.27309135	-1.967410299	0.246048106	-7.996039204	1.28E-15	6.15E-13	KRT36	-1.967410299
MYH7B	234.6524619	-1.973671075	0.210740869	-9.365393092	7.58E-21	8.95E-18	MYH7B	-1.973671075
SPRR2E	6.657633775	-1.984693598	0.617636802	-3.213366806	0.001311886	0.009615074	SPRR2E	-1.984693598
ATP6V0A4	14.7921171	-2.002646695	0.360119462	-5.561062106	2.68E-08	1.92E-06	ATP6V0A4	-2.002646695
NFE2	56.47695824	-2.006421777	0.263764898	-7.606856683	2.81E-14	1.04E-11	NFE2	-2.006421777
[truncated: 59 more rows]
